# Supplementary material for: De novo development of small cyclic peptides that are orally bioavailable
Source: Nat Chem Biol. 2023 Dec 28;20(5):624–33. doi: 10.1038/s41589-023-01496-y (PMC11062899; doi:10.1038/s41589-023-01496-y)
Supplement: Supplementary file 3 — Raw data of Fig. 1. [file 41589_2023_1496_MOESM3_ESM.xlsx]

## Sheet: Panel b-c-d
Metabolic stability in rat liver microsomes (RLM): TIC values
Note: +16 and +32 referes to mass adducts in the LCMS	0 min			5 min			15 min			30 min			60 min
Compound	R1	R2	R3	R1	R2	R3	R1	R2	R3	R1	R2	R3	R1	R2	R3
1	4586491	4586491	3645847	3654952	3734486	3061802	1752251	2543021	981764	740144	790714	195334	105910	231909	39522
1 Ox (+16)	250409	250409	179238	1411022	1509115	1009940	2976061	3213176	1893630	3279076	3998248	2227703	3070848	3886355	1572816
1 Ox (+32)	0	0	0	51856	142216	67433	480104	290262	191788	705572	372568	379303	1176420	966674	667577
2	4300369	4300369	5050392	4094044	4040957	4614305	4065591	3605857	4671032	3778445	3534653	4132452	3236121	3689440	3984891
2 Ox (+16)	0	0	0	0	0	0	44593	153137	0	123989	215777	109561	148752	70974	209233
2 Ox (+32)	0	0	0	0	0	0	0	0	0	0	0	0	0	0	0
3	1629049	1629049	1656894	1396633	1109599	1416564	688706	808072	696583	432016	448206	497739	192689	235300	132050
3 Ox (+16)	64274	64274	123847	295195	193770	269136	442777	392503	494396	681923	517601	575681	658100	708589	716408
3 Ox (+32)	0	0	28180	73471	16306	5389	38629	25606	12853	74476	63912	55991	120080	67607	35839
4	2209118	2209118	1061770	1524575	1610332	921634	1519207	1327718	738514	1146033	1076120	486997	743609	590507	376829
4 Ox (+16)	0	0	0	110776	33008	40696	232195	137426	126346	281986	303875	148273	462505	225732	183641
4 Ox (+32)	0	0	0	0	0	0	17233	0	0	41461	0	42716	34811	0	14974
5	4100940	4100940	3001933	3877569	3883518	2646636	3731666	3678603	2895431	3163475	3179511	2181012	2955229	3322280	1801495
5 Ox (+16)	143156	143156	275104	235908	221321	294742	338843	322387	381934	482296	336236	581146	611822	653400	536734
5 Ox (+32)	135431	135431	35011	98281	63074	97756	124141	62083	43438	139547	41393	107400	143102	62969	45457
6	880057	880057	553202	821271	965964	386285	765281	1161804	367708	697748	898601	342582	664165	808479	323125
6 Ox (+16)	0	0	0	0	0	0	0	0	0	0	0	0	0	0	0
6 Ox (+32)	0	0	0	0	0	0	0	0	0	0	0	0	0	0	0
7	3550654	3550654	4325681	3349041	3673040	3817703	2080247	3097312	2624551	1705819	1909847	1817380	1049135	1421730	1465716
7 Ox (+16)	52958	52958	412471	227801	423251	790067	475224	719784	869734	802276	895768	1099509	993594	1191895	969425
7 Ox (+32)	0	0	95920	80061	96341	258527	150319	301088	409315	257450	284818	406218	332887	496809	500149
8	6751463	6751463	7547988	6145465	6292775	6289651	3895721	6301539	5568669	3369766	4709220	3894141	1916782	2986882	2251799
8 Ox (+16)	276926	276926	79343	69154	342406	478310	1077794	1103709	909378	1772218	1995396	1842169	2851872	2706574	2416729
8 Ox (+32)	0	0	0	0	0	0	0	0	0	102813	87041	75932	171936	170615	79837
9	15547492	15547492	14631455	12759369	8856874	13246148	8028101	6898172	9892349	4900968	4228902	5914854	1719220	1798352	2620253
9 Ox (+16)	0	0	0	358476	848051	919696	1819366	1622032	2219193	3274420	2856405	2953501	4065932	3323318	3993342
9 Ox (+32)	0	0	0	0	0	0	0	0	0	0	0	0	0	0	0
10	5136707	5136707	3317301	5335426	4509848	3329443	4513948	3668718	2626547	4035558	3666920	2228136	3223521	2515297	2382324
10 Ox (+16)	0	0	0	95720	75832	36666	238770	295387	128803	492899	369308	235992	786041	589070	300949
10 Ox (+32)	0	0	0	0	0	0	0	0	0	0	0	0	0	0	0
Verapamil	42843363	42843363	39063031	35339063	28537807	30482809	26358030	19569023	18066680	17898582	13746457	11780856	11748522	8899565	6829028
Verapamil deMe (-14)	1257972	1257972	431157	4426949	3912774	5837473	8609989	7801990	8914057	12377048	9508357	9638320	10352536	9302555	10941062
Verapamil deMe (-28)	0	0	0	0	107943	160474	534594	470548	700434	1139019	983947	1186985	1279976	1327618	1845778
Diltiazem	28433959	28433959	26597434	23056296	21700748	22169040	13802327	10733590	11468885	7133864	4733473	4753821	1730054	922752	892872
Diltiazem deMe (-14)	993511	993511	356902	4403410	3928972	4077485	7422691	7188332	6825282	8109596	7386446	7080773	5738164	4351610	3943416
Diltiazem deMe (-28)	0	0	0	96738	87298	100254	687699	514557	604459	1368852	1701237	1530220	2878310	2673667	2265409
Testosterone	365657	365657	448878	76968	89225	92782	0	0	0	0	0	0	0	0	0
Testosterone Ox (+16)	55002	55002	21044	114579	58253	77506	55215	49437	42757	21402	15277	31620	0	0	0
Testosterone Ox (+32)	0	0	0	0	0	0	0	0	0	0	0	0	0	0	0
Warfarin	5986961	5986961	5986961	5992636	5742495	5992636	5853197	5751489	5853197	5893116	5537654	5893116	6059023	5580050	6059023
Warfarin Ox (+16)	0	0	0	0	0	0	0	0	0	31467	78713	31467	69366	169100	80541
Warfarin Ox (+32)	0	0	0	0	0	0	0	0	0	0	0	0	0	0	0
Half live and clearance
	Half Life (min)					RLM CL (ul/min/mg protein)
	R1	R2	R3	Mean	SD	R1	R2	R3	Mean	SD
1	11.62	13.53	9.453	11.5343	1.66553	119.277	102.439	146.62	122.779	18.206
2	150.5	104	145.9	133.467	20.9205	9.2093	13.3269	9.49966	10.6786	1.87638
3	14.99	20.43	15.2	16.8733	2.5164	92.4616	67.8414	91.1842	83.8291	11.317
4	31.25	40.76	31.85	34.62	4.34854	44.352	34.0039	43.5165	40.6241	4.69361
5	109.7	112.8	79.79	100.763	14.8843	12.6345	12.2872	17.3706	14.0974	2.31882
6	119.9	128.1	50.63	99.5433	34.7486	11.5596	10.8197	27.3751	16.5848	7.63586
7	28.43	37.71	27.69	31.2767	4.55907	48.7513	36.7542	50.0542	45.1866	5.98627
8	28.15	51.45	32.46	37.3533	10.122	49.2362	26.9388	42.6987	39.6246	9.35884
9	17.27	24.96	24.55	22.26	3.53243	80.2548	55.5288	56.4562	64.0799	11.4436
10	89.75	65.29	86.23	80.4233	10.7969	15.4429	21.2284	16.0733	17.5815	2.59152
Diltiazem	14.9	12.36	12.96	13.4067	1.08398	93.0201	112.136	106.944	104.034	8.07088
Verapamil	25.23	24.08	16.33	21.88	3.95243	54.9346	57.5581	84.8745	65.7891	13.5378
Testosterone	2.213	2.285	2.193	2.23033	0.0395081	626.299	606.565	632.011	621.625	10.9016
Warfarin	38486	524.3	38486	25832.1	17895.3	0.0360131	2.64352	0.0360131	0.905184	1.22919
Incubation volume (ul)	400
Protein concentration (mg/ml)	0.5
