# Supplementary material for: De novo development of small cyclic peptides that are orally bioavailable
Source: Nat Chem Biol. 2023 Dec 28;20(5):624–33. doi: 10.1038/s41589-023-01496-y (PMC11062899; doi:10.1038/s41589-023-01496-y)
Supplement: Supplementary file 4 — Raw data of Fig. 2. [file 41589_2023_1496_MOESM4_ESM.xlsx]

## Sheet: Panel b
Peptide purity and cyclization
Values are indicated as %purity based on UV220nm absorbance. Corresponding chromatograms are provided in the supplementary figures.
		Linker
Peptide	Purity	L1	L2	L3	L4
P1	98	84	91	82	81
P2	97	78	81	76	75
P3	94	87	88	79	80
P4	93	88	86	88	81
P5	83	79	83	80	80
P6	93	91	91	91	83
P7	91	91	90	91	87
P8	95	92	77	85	92

## Sheet: Panel c
Peptide N-Acylation
Values are indicated as %conversion to product based on UV220nm absorbance. Corresponding chromatograms are provided in the supplementary figures.
	Cyclic peptide
Acid	L1+P8	L2+P3	L3+P5	L4+P6
A1	100	100	90	100
A2	100	100	100	100
A3	100	100	87	100
A4	100	100	100	100
A5	100	100	100	100
A6	100	100	100	100
A7	100	100	89	100
A8	100	100	100	100
