# Supplementary material for: De novo development of small cyclic peptides that are orally bioavailable
Source: Nat Chem Biol. 2023 Dec 28;20(5):624–33. doi: 10.1038/s41589-023-01496-y (PMC11062899; doi:10.1038/s41589-023-01496-y)
Supplement: Supplementary file 5 — Raw data of Fig. 3. [file 41589_2023_1496_MOESM5_ESM.xlsx]

## Sheet: Panel b
Physico-chemical properties of cyclic peptides were calculated in DataWarrior and counts exported.
Mw (Da)	Count		cLogP	Count		HBA	Count		HBD	Count		PSA (Å2)	Count		nRotB	Count
350	0		-3.5	4		7	12		1	35		140	2		0	118
375	0		-3	24		8	233		2	417		150	30		1	286
400	4		-2.5	74		9	1067		3	2281		160	110		2	1217
425	5		-2	187		10	1914		4	3239		170	389		3	1750
450	49		-1.5	312		11	2148		5	1872		180	748		4	2580
475	111		-1	508		12	1713		6	563		190	805		5	1404
500	116		-0.5	699		13	880		7	40		200	1200		6	552
525	202		0	860		14	360					210	1251		7	404
550	366		0.5	996		15	120					220	1040		8	96
575	551		1	1041								230	1020		9	24
600	822		1.5	939								240	784		10	16
625	1090		2	887								250	448
650	1304		2.5	692								260	332
675	1378		3	495								270	116
700	1137		3.5	348								280	112
725	741		4	187								290	60
750	383		4.5	106
775	140		5	69
800	40		5.5	14
825	8		6	5
850	0		6.5	0

## Sheet: Panel c
Replicates are indicated as slopes normalized to DMSO. The slope was calculated through a linear regression of proteolytic substrate cleavage over time.
Human alpha thrombin	11			12			13			14			15			16
Concentration (uM)	R1	R2	R3	R1	R2	R3	R1	R2	R3	R1	R2	R3	R1	R2	R3	R1	R2	R3
133.333	8.06976	8.72433	9.01779	6.41369	9.65248	4.3	3.83956	5.55202	7.20326	35.5853	42.1224	48.0401	4.77874	5.51986	1.62742	4.81931	2.42573	6.7444
66.6665	8.17722	10.3578	4.84992	9.49691	8.13313	4.7	4.96979	5.64431	5.01953	27.9452	32.3781	47.677	5.66622	5.61487	9.12551	5.07625	4.94047	7.03055
33.3332	8.76767	8.16975	6.83325	12.7488	10.2917	16	7.33757	17.9433	6.72033	14.8745	14.7501	17.4022	8.16165	10.0896	12.1532	6.4876	6.46382	8.67418
16.6666	9.79251	9.62372	8.77086	15.9969	14.0656	9.4	11.2113	13.1035	6.58165	19.0083	23.5716	27.6634	12.1379	12.3645	14.6251	-1.34879	11.193	10.7058
8.33331	12.2566	14.8426	11.1227	24.1336	22.7213	13.9	20.3763	21.2839	21.0135	29.88	28.5801	29.1377	23.8002	18.058	21.2909	19.6623	13.249	20.2489
4.16666	-2.01652	6.86599	1.95852	39.4665	36.207	29.7	31.6057	18.3808	32.8442	43.9882	45.0104	45.2885	34.3917	33.3338	35.3234	27.0348	27.6118	28.1535
2.08333	10.6031	11.2866	7.89154	52.9031	44.1234	36.2	44.4632	43.8899	46.9391	53.0632	49.4086	51.7489	64.9733	52.9065	51.5353	40.1454	46.6229	47.3558
1.04166	14.0751	15.4152	19.5172	56.9137	56.2713	49.2	55.9806	56.7336	59.6834	62.7434	63.1635	64.671	68.1434	68.6595	68.8641	62.0172	61.4889	59.7262
0.520832	24.9263	24.633	25.0256	64.5405	65.3004	59	73.2549	69.4994	73.8487	80.7783	75.1396	78.9409	82.0988	87.9486	83.2772	78.2612	65.649	76.5702
0.260416	38.3108	36.0094	36.5559	78.1026	77.3165	67.5	82.9191	76.822	85.1871	85.9587	78.4769	87.487	94.9528	89.4121	94.7033	83.2969	73.2409	85.9134
0.130208	51.2285	52.1128	48.7669	71.8846	86.4451	78.8	89.3683	79.0614	90.0272	93.2738	94.2407	91.7796	90.7123	100.682	97.4628	88.9688	89.6205	91.8751
0.065104	65.8507	65.1325	64.5879	93.2553	87.5599	88.6	92.9054	89.4573	93.7004	96.9804	92.825	95.9655	100.69	90.1764	100.553	92.3135	90.9628	94.0924
0.032552	80.5332	77.4226	76.2593	99.974	89.9007	87.8	83.8212	89.9555	89.9881	99.0817	97.2641	99.5472	94.1496	101.241	106.334	95.9055	94.1611	94.5131
0.016276	87.26	78.7587	85.0981	99.5073	89.1041	90.1	96.7986	95.23	98.5667	100.329	97.882	93.0183	110.584	96.8056	100.058	103.682	97.8958	94.4334
0.008138	92.7206	91.0633	94.3602	100.391	98.9796	91.1	98.1603	94.4973	89.624	99.8291	97.878	99.0417	98.8078	99.8946	103.622	97.0245	91.0041	96.9537
0.004069	95.6426	92.2086	94.3237	92.5945	96.1155	91.8	97.5391	98.2617	96.9771	104.094	99.4174	102.199	102.175	130.542	101.874	101.739	97.8484	102.206
0.0020345	99.987	90.8686	98.0682	98.7987	94.4815	92.3	96.1196	91.251	98.4752	98.3337	97.0399	102.784	101.236	99.302	100.043	102.226	96.9377	97.722
0.00101725	92.6801	96.2829	98.0656	102.862	99.8314	96.6	98.4665	92.3891	98.3017	99.5663	102.474	100.427	100.619	98.3088	98.9676	95.65	95.6867	101.678
0.000508625	98.907	97.589	107.71	101.377	93.8755	96.1	94.8626	94.8192	96.1891	89.0419	97.2142	100.922	99.657	107.701	101.309	97.5149	98.842	97.1654
0.000254313	99.0049	98.6181	98.3426	106.794	94.7956	97	98.661	101.924	92.2565	100.851	99.6662	101.013	99.2561	97.7155	101.208	100.332	97.2131	96.3305
0.000127156	98.4358	100.063	101.435	90.5272	95.3285	95.8	96.6048	96.3682	97.8375	101.445	99.9833	103.543	101.062	97.6314	104.902	99.3988	101.305	98.2681
6.35781e-05	101.279	98.9584	103.982	103.211	96.9777	93	99.0249	95.7161	105.127	99.9497	99.1282	102.223	100.116	97.7489	104.22	105.856	99.2654	96.8374
3.17891e-05	100.025	103.609	101.874	100.385	96.968	90.2	98.3925	99.0533	103.585	105.613	95.1088	100.769	97.8086	94.6906	100.837	101.769	98.5274	103.064
IC50 (nM)	122.1	107.4	104.3	1694	1476	996.7	1649	1217	1735	1235	960.7	880.1	2501	1973	1952	1494	1524	1572
Ki (nM)	94.0954	82.767	80.378	1305.47	1137.47	768.099	1270.79	937.872	1337.06	951.743	740.356	678.242	1927.38	1520.48	1504.29	1151.34	1174.46	1211.45
Human alpha thrombin: Ki
	R1	R2	R3	Average	SD
11	94.1	82.8	80.4	85.7667	5.97346
12	1305.5	1137.5	768.1	1070.37	224.47
13	1270.8	937.9	1337.1	1181.93	174.668
14	951.7	740.4	678.2	790.1	117.056
15	1927.4	1520.5	1504.3	1650.73	195.745
16	1151.3	1174.5	1211.4	1179.07	24.7473
