# Supplementary material for: De novo development of small cyclic peptides that are orally bioavailable
Source: Nat Chem Biol. 2023 Dec 28;20(5):624–33. doi: 10.1038/s41589-023-01496-y (PMC11062899; doi:10.1038/s41589-023-01496-y)
Supplement: Supplementary file 6 — Raw data of Fig. 4. [file 41589_2023_1496_MOESM6_ESM.xlsx]

## Sheet: Panel a
Human alpha thrombin inhibition
Replicates are indicated as slopes normalized to DMSO. The slope was calculated through a linear regression of proteolytic substrate cleavage over time.
Peptide	11			12			13			14			15			16			17			18			19			20			21			22			23			24			25			26			27
Concentration (uM)	R1	R2	R3	R1	R2	R3	R1	R2	R3	R1	R2	R3	R1	R2	R3	R1	R2	R3	R1	R2	R3	R1	R2	R3	R1	R2	R3	R1	R2	R3	R1	R2	R3	R1	R2	R3	R1	R2	R3	R1	R2	R3	R1	R2	R3	R1	R2	R3	R1
133.333	8.06976	8.72433	9.01779	6.41369	9.65248	4.3	3.83956	5.55202	7.20326	35.5853	42.1224	48.0401	4.77874	5.51986	1.62742	4.81931	2.42573	6.7444	25.2966	29.102	30.1041	52.0643	50.8207	55.063	74.3948	73.0643	82.604	42.6152	48.6587	48.9	2.89852	4.25765	7.07888	5.05933	4.32404	6.29624	8.35829	8.50577	-2.55906	5.75138	7.76989	9.27128	13.4968	15.051	12.6019	47.9729	48.9313	38.9	7.73355
66.6665	8.17722	10.3578	4.84992	9.49691	8.13313	4.7	4.96979	5.64431	5.01953	27.9452	32.3781	47.677	5.66622	5.61487	9.12551	5.07625	4.94047	7.03055	31.5675	29.9668	31.2501	63.9499	63.4847	65.6801	77.2005	75.7077	77.4741	54.4767	43.315	24.5	5.67112	4.487	9.3575	5.81615	5.6723	8.83748	11.3173	18.4689	11.9664	12.2124	13.2921	13.6979	13.379	15.6416	21.832	54.4104	57.1597	52.4	14.4513
33.3332	8.76767	8.16975	6.83325	12.7488	10.2917	16	7.33757	17.9433	6.72033	14.8745	14.7501	17.4022	8.16165	10.0896	12.1532	6.4876	6.46382	8.67418	43.9697	43.7272	42.6283	68.4253	72.7732	70.7578	78.3104	75.0782	78.9214	52.0843	61.7571	43.1	5.79995	6.18691	5.75535	10.3505	11.2812	12.859	18.0022	18.7936	20.4013	16.8285	22.5197	20.795	14.7622	16.7661	15.8161	66.3467	62.6069	52.3	17.0665
16.6666	9.79251	9.62372	8.77086	15.9969	14.0656	9.4	11.2113	13.1035	6.58165	19.0083	23.5716	27.6634	12.1379	12.3645	14.6251	-1.34879	11.193	10.7058	56.0288	55.91	56.8082	73.3519	68.5022	72.2618	83.078	82.104	94.4427	73.5352	78.4969	58.5	6.88588	8.01281	8.22081	20.8866	21.0897	17.2033	30.4141	33.5767	42.2514	24.2313	34.4243	34.4654	26.1249	28.9789	29.1812	53.6456	73.4218	36.5	27.202
8.33331	12.2566	14.8426	11.1227	24.1336	22.7213	13.9	20.3763	21.2839	21.0135	29.88	28.5801	29.1377	23.8002	18.058	21.2909	19.6623	13.249	20.2489	74.628	70.2317	71.365	81.3253	78.3983	82.3495	84.0576	83.4616	81.1749	94.4192	79.5931	74.6	13.3138	14.0549	15.936	31.4279	24.4148	30.4791	50.4265	48.8472	50.846	51.3677	50.3284	44.5298	43.9905	41.8753	43.608	36.8115	64.1842	38.3	48.1555
4.16666	-2.01652	6.86599	1.95852	39.4665	36.207	29.7	31.6057	18.3808	32.8442	43.9882	45.0104	45.2885	34.3917	33.3338	35.3234	27.0348	27.6118	28.1535	81.6608	78.5016	82.5965	85.6272	83.5272	84.271	83.2655	83.5183	89.7869	69.8581	89.3857	83.9	22.7699	22.706	20.586	49.419	48.2441	42.694	59.5217	58.2635	61.9294	54.2992	66.1949	66.1113	57.0891	55.6966	57.1025	60.3682	77.9661	53.8	57.1643
2.08333	10.6031	11.2866	7.89154	52.9031	44.1234	36.2	44.4632	43.8899	46.9391	53.0632	49.4086	51.7489	64.9733	52.9065	51.5353	40.1454	46.6229	47.3558	93.5213	81.6147	87.4228	89.4396	90.039	79.4489	89.7762	84.8697	90.4027	75.3044	92.3623	77.6	39.4011	34.6694	41.1576	66.4073	63.1726	62.7521	72.9613	70.8769	73.8603	75.9185	67.7053	77.5123	72.9515	60.4959	66.8344	55.5026	68.9425	56.1	72.6719
1.04166	14.0751	15.4152	19.5172	56.9137	56.2713	49.2	55.9806	56.7336	59.6834	62.7434	63.1635	64.671	68.1434	68.6595	68.8641	62.0172	61.4889	59.7262	86.6181	86.6841	88.945	93.7045	88.7279	98.769	90.313	89.1114	92.3526	90.5765	90.4585	80.1	50.9805	46.2871	53.7515	77.4587	69.9578	74.3424	79.8032	81.1483	79.2828	81.8914	85.8015	83.2781	75.5125	74.376	76.2149	74.0305	69.6052	63.3	84.1278
0.520832	24.9263	24.633	25.0256	64.5405	65.3004	59	73.2549	69.4994	73.8487	80.7783	75.1396	78.9409	82.0988	87.9486	83.2772	78.2612	65.649	76.5702	101.994	91.0166	92.0516	94.5363	87.9445	92.3936	92.7749	90.2201	92.0905	80.4357	93.921	89.5	67.3909	67.9015	63.5727	84.4418	88.2717	83.3877	87.5736	85.0543	86.8144	90.0848	82.7335	89.7376	84.0409	81.7232	82.9882	81.5979	82.6049	73	89.2963
0.260416	38.3108	36.0094	36.5559	78.1026	77.3165	67.5	82.9191	76.822	85.1871	85.9587	78.4769	87.487	94.9528	89.4121	94.7033	83.2969	73.2409	85.9134	93.6384	91.3269	95.4249	94.4875	91.8737	97.9731	93.8682	90.607	94.3236	120.316	99.4828	85.9	69.6709	83.0014	22.0767	95.1229	92.0464	90.2784	91.4286	88.3977	89.4207	93.4825	89.5973	97.7611	88.5693	90.6842	89.5516	80.837	88.9792	86	93.1735
0.130208	51.2285	52.1128	48.7669	71.8846	86.4451	78.8	89.3683	79.0614	90.0272	93.2738	94.2407	91.7796	90.7123	100.682	97.4628	88.9688	89.6205	91.8751	95.9302	91.007	95.292	94.7859	90.6816	96.4669	95.766	125.05	96.3228	69.5423	98.5253	88.7	84.7723	85.2611	87.8419	97.8978	99.8154	91.1525	95.9828	91.0486	92.0096	98.667	95.8152	97.8343	93.0162	91.1408	92.8486	97.3737	88.7341	84.7	95.4373
0.065104	65.8507	65.1325	64.5879	93.2553	87.5599	88.6	92.9054	89.4573	93.7004	96.9804	92.825	95.9655	100.69	90.1764	100.553	92.3135	90.9628	94.0924	96.7383	92.1329	95.4938	133.683	92.0857	94.2847	99.5707	94.9409	95.5973	80.0837	98.2416	90.6	97.9706	95.0984	90.8169	99.2914	101.745	95.4184	92.5183	91.3494	93.7402	98.7878	97.4457	97.6174	95.9195	74.665	94.0687	92.5144	99.8742	84.8	97.1072
0.032552	80.5332	77.4226	76.2593	99.974	89.9007	87.8	83.8212	89.9555	89.9881	99.0817	97.2641	99.5472	94.1496	101.241	106.334	95.9055	94.1611	94.5131	97.8601	92.8295	96.5745	93.0136	91.8314	94.1096	95.8573	95.8425	99.6416	82.6739	95.8856	92.3	94.2305	93.9952	90.4145	99.6426	98.9448	96.4218	94.8094	91.5551	96.2252	103.283	97.6796	104.15	101.425	92.4676	97.5073	92.9734	90.7035	88.1	97.301
0.016276	87.26	78.7587	85.0981	99.5073	89.1041	90.1	96.7986	95.23	98.5667	100.329	97.882	93.0183	110.584	96.8056	100.058	103.682	97.8958	94.4334	109.111	94.0825	96.597	97.1195	95.8098	94.6485	97.3125	90.6795	96.4993	88.4414	95.1753	91.8	94.6222	91.6706	97.2843	96.0948	101.071	95.7633	97.1597	84.2921	96.8316	98.1465	95.1165	99.1539	97.4045	90.6077	97.6794	100.403	97.8185	90.3	97.0472
0.008138	92.7206	91.0633	94.3602	100.391	98.9796	91.1	98.1603	94.4973	89.624	99.8291	97.878	99.0417	98.8078	99.8946	103.622	97.0245	91.0041	96.9537	98.0895	93.6942	96.215	96.1818	90.8969	96.175	97.408	93.9607	99.7323	89.0514	102.002	83.1	81.6787	101.356	94.0689	101.901	98.8429	103.612	94.8512	92.1293	95.91	97.0141	98.1134	103.62	96.6696	95.4179	97.4274	104.425	96.4337	91.9	99.4715
0.004069	95.6426	92.2086	94.3237	92.5945	96.1155	91.8	97.5391	98.2617	96.9771	104.094	99.4174	102.199	102.175	130.542	101.874	101.739	97.8484	102.206	98.5134	94.2916	98.2905	96.6907	91.0412	96.0211	94.7425	93.3516	96.0541	96.414	99.0679	90.2	90.7673	94.3921	95.3415	102.102	98.087	100.493	93.4282	91.4847	94.8164	97.1562	91.0745	99.2113	99.3058	94.8731	93.3648	103.083	97.8288	89.7	99.1291
0.0020345	99.987	90.8686	98.0682	98.7987	94.4815	92.3	96.1196	91.251	98.4752	98.3337	97.0399	102.784	101.236	99.302	100.043	102.226	96.9377	97.722	97.9835	93.8583	96.6405	97.3405	94.053	99.2432	96.1055	96.2951	98.7404	99.2161	96.7388	91.4	83.5846	95.1858	99.1004	100.362	98.0402	100.524	97.7851	92.9893	96.605	99.8214	99.836	106.993	98.649	102.453	100.557	104.945	96.1535	90.3	100.662
0.00101725	92.6801	96.2829	98.0656	102.862	99.8314	96.6	98.4665	92.3891	98.3017	99.5663	102.474	100.427	100.619	98.3088	98.9676	95.65	95.6867	101.678	90.2562	94.1563	97.4227	93.1251	89.2037	94.7276	97.9643	90.983	96.1572	98.8795	95.1221	89.8	103.505	98.1042	102.629	102.775	97.7345	93.8544	91.9327	90.1258	93.1672	95.8641	98.2289	97.4214	94.7001	95.3024	98.5326	99.9086	93.7912	93.5	98.3448
0.000508625	98.907	97.589	107.71	101.377	93.8755	96.1	94.8626	94.8192	96.1891	89.0419	97.2142	100.922	99.657	107.701	101.309	97.5149	98.842	97.1654	98.7219	85.0223	98.2542	95.1449	89.6596	99.5061	93.5475	91.5121	93.6852	96.5735	98.5315	95	101.727	100.427	99.4689	105.563	97.1385	101.771	97.4728	92.7986	99.751	94.8961	98.7623	97.9323	99.4118	94.6728	120.609	103.564	97.9303	97	99.468
0.000254313	99.0049	98.6181	98.3426	106.794	94.7956	97	98.661	101.924	92.2565	100.851	99.6662	101.013	99.2561	97.7155	101.208	100.332	97.2131	96.3305	96.8819	93.1548	95.4764	97.9722	92.4582	94.6005	98.3248	94.8951	77.886	99.1715	99.7085	92	100.556	99.248	100.953	104.469	96.9937	96.3838	99.0004	94.768	97.2448	106.84	94.4902	91.2271	97.7887	93.6427	92.7803	98.8318	99.3841	90.5	101.242
0.000127156	98.4358	100.063	101.435	90.5272	95.3285	95.8	96.6048	96.3682	97.8375	101.445	99.9833	103.543	101.062	97.6314	104.902	99.3988	101.305	98.2681	98.6313	95.2384	97.605	100.159	94.8275	98.127	96.9325	100.118	95.3236	100.035	98.9209	93.2	101.604	101.567	101.273	100.439	110.435	99.0152	96.3837	91.3405	88.213	100.671	100.034	99.9326	97.4031	68.2861	98.0309	95.9488	97.0564	89.9	100.009
6.35781e-05	101.279	98.9584	103.982	103.211	96.9777	93	99.0249	95.7161	105.127	99.9497	99.1282	102.223	100.116	97.7489	104.22	105.856	99.2654	96.8374	94.5259	96.0464	100.679	96.8064	88.2473	100.583	97.2428	93.4706	90.4273	91.8612	97.124	90	101.396	99.9619	102.507	104.926	93.5576	95.613	100.466	90.0594	98.581	101.752	98.6099	104.235	93.6352	95.3298	99.3119	100.11	99.1784	93.6	101.12
3.17891e-05	100.025	103.609	101.874	100.385	96.968	90.2	98.3925	99.0533	103.585	105.613	95.1088	100.769	97.8086	94.6906	100.837	101.769	98.5274	103.064	96.9572	94.766	95.6609	100.945	96.2883	98.8649	98.49	92.4629	100.245	87.5741	101.946	93.6	102.214	99.1907	102.005	99.7457	98.8581	101.219	91.8364	117.366	98.4002	101.533	97.9014	106.15	97.0636	94.4261	99.5922	84.6912	96.4565	92.2	102.006
IC50 (nM)	122.1	107.4	104.3	1694	1476	996.7	1649	1217	1735	1235	960.7	880.1	2501	1973	1952	1494	1524	1572	16920	17410	14990	24560	215600	84330	6021	3431	7953	108400	25120	12870	1131	1007	583.1	3780	3205	3104	7723	8038	9359	6289	10020	7000	5124	4736	4640	642.6	5144	813.2	6081
Ki (nM)	94.0954	82.767	80.378	1305.47	1137.47	768.099	1270.79	937.872	1337.06	951.743	740.356	678.242	1927.38	1520.48	1504.29	1151.34	1174.46	1211.45	13039.3	13416.9	11551.9	18927	166150	64988.3	4640.04	2644.07	6128.92	83537.6	19358.5	9918.17	871.596	776.037	449.361	2913.03	2469.91	2392.07	5951.67	6194.42	7212.44	4846.57	7721.83	5394.5	3948.77	3649.76	3575.78	495.215	3964.18	626.686	4686.28
Ki (nM)
Peptide	R1	R2	R3	Average	SD
11	94.1	82.8	80.4	85.7667	5.97346
12	1305.5	1137.5	768.1	1070.37	224.47
13	1270.8	937.9	1337.1	1181.93	174.668
14	951.7	740.4	678.2	790.1	117.056
15	1927.4	1520.5	1504.3	1650.73	195.745
16	1151.3	1174.5	1211.4	1179.07	24.7473
17	13039.3	13416.9	11551.9	12669.4	805.065
18	18927	166150	64988.3	83355.3	61490.9
19	4640	2644.1	6128.9	4471	1427.67
20	83537.6	19358.5	9918.2	37604.8	32707.3
21	871.6	776	449.4	699	180.758
22	2913	2469.9	2392.1	2591.67	229.426
23	5951.7	6194.4	7212.4	6452.83	546.157
24	4846.6	7721.8	5394.5	5987.63	1246.47
25	3948.8	3649.8	3575.8	3724.8	161.247
26	495.2	3964.2	626.7	1695.37	1605.21
27	4686.3	4058.2	4277.1	4340.53	260.314
28	13085.5	16946.4	12445.9	14159.3	1988.02
29	44643.3	47425.3	29947.2	40671.9	7668.11
30	9039.6	8793	7365	8399.2	738.187
Rat alpha thrombin inhibition
Replicates are indicated as slopes normalized to DMSO. The slope was calculated through a linear regression of proteolytic substrate cleavage over time.
Peptide	11			12			13			14			15			16			17			18			19			20			21			22			23			24			25			26			27
Concentration (uM)	R1	R2	R3	R1	R2	R3	R1	R2	R3	R1	R2	R3	R1	R2	R3	R1	R2	R3	R1	R2	R3	R1	R2	R3	R1	R2	R3	R1	R2	R3	R1	R2	R3	R1	R2	R3	R1	R2	R3	R1	R2	R3	R1	R2	R3	R1	R2	R3	R1
133.333	7.90879	5.3388	6.21775	4.61828	7.62885	2.5	2.53196	2.99916	16.1	29.271	31.0237	24.5	1.83762	2.97515	9.6	3.29348	2.75655	2.13649	11.3415	13.8374	8.3	32.1679	38.0538	17.4	43.3777	45.5645	70.6	12.1863	19.3979	24.3	2.68245	0.940629	1.30506	2.80929	3.25026	1.89552	2.40812	2.75895	19	3.19957	2.14269	2.36381	3.76406	4.79226	16.3	14.8444	14.9001	15.8	3.90374
66.6665	3.59508	3.02373	1.76371	5.54151	8.38336	4.7	2.7298	2.45783	17	21.9745	23.9257	12.4	2.70602	2.77567	9.5	3.25076	1.68902	2.43704	10.7972	11.846	26.2	36.2127	48.8081	41.8	39.6773	48.9428	63.6	16.2735	21.9115	8.4	2.67201	2.08022	0.783168	3.28859	2.56848	2.74325	5.72699	4.42234	22.7	4.20219	3.4476	3.18393	3.83906	4.56342	15.5	19.938	22.5118	21.1	3.96154
33.3332	4.2511	3.98036	4.94797	4.71039	8.75807	5.5	4.45528	3.94573	18	8.75877	9.04101	13.6	4.149	4.09786	10.8	4.39065	3.35021	3.53541	17.9363	19.211	22.6	47.8863	49.1824	19.5	52.9833	50.663	58.4	25.3553	28.046	27.8	2.98112	2.89879	1.56634	4.80996	4.21202	4.48067	7.35099	6.92846	24.6	7.22471	6.52389	6.15617	4.06304	4.62056	17.1	22.6719	27.0549	25.7	5.39215
16.6666	4.94006	5.13312	4.04831	7.91171	9.2735	7.8	7.63753	7.16803	19.3	11.1039	9.53845	16.8	7.09039	6.42374	13.3	6.56674	5.35131	5.06946	28.9685	30.7355	41.4	45.0243	46.6422	55.7	56.7026	58.6195	57	41.8077	45.5687	42.9	3.21979	2.71168	2.4164	7.58697	6.05066	7.18132	12.6899	12.1651	32.4	12.6499	11.8749	11.7312	8.52039	7.53291	19.4	13.6122	25.4796	34.3	9.13074
8.33331	4.88756	4.85023	4.27797	11.6078	14.0401	11	14.2566	13.7799	26.6	16.5524	15.3856	23.2	12.5234	11.7201	18.6	11.8042	11.1515	10.2378	44.8616	46.7324	59.3	62.9791	63.4595	66	59.4084	61.3465	72.8	56.4579	61.1655	59	4.78061	3.70839	3.32106	13.5355	12.169	12.6805	23.3391	24.3789	38.9	18.9311	18.7111	17.6591	13.7085	14.0148	21.8	13.529	20.1424	24.1	18.8808
4.16666	4.14839	2.55341	2.75856	21.6976	23.0026	20.8	21.1135	20.6355	33.2	29.2941	26.2166	29.7	21.886	19.6045	23.7	19.7941	18.5292	18.3544	59.7432	62.6151	71.9	77.9061	77.4585	82.1	73.8422	74.9788	69.4	66.5082	70.8549	68.3	8.35384	7.90761	15.6354	21.2761	20.4863	20.2173	35.4382	36.2385	53.3	33.5204	33.1779	33.113	23.3568	23.3278	26.8	20.6001	20.4156	20.6	24.4973
2.08333	5.83899	4.50389	4.30859	26.0811	28.9331	26.4	36.1061	33.6525	41.7	34.722	33.6804	44.2	34.4232	33.3942	32.9	33.9289	33.4092	32.2384	79.8278	81.7331	85.5	90.3541	89.1095	91.4	84.851	85.424	90.4	71.4828	79.0489	60.4	14.9692	14.1848	14.153	33.8709	32.5688	33.6666	50.4529	50.4148	69.3	49.0879	48.4843	49.3545	35.407	35.998	40.9	26.459	27.8134	27.7	42.2262
1.04166	9.36755	9.97148	7.60102	38.8338	41.3848	38.3	48.8973	47.1762	56.3	47.3222	45.5081	46.2	54.0167	52.9962	37.5	47.8397	42.2462	48.5748	88.3508	86.8365	101.3	93.64	94.5356	98.9	92.5997	89.0819	76.9	78.0823	83.2051	72.7	24.9706	23.3621	23.1412	52.2724	49.6751	53.1493	64.5624	66.2511	80.9	63.1982	63.4028	65.5697	46.7449	46.5982	47.8	31.0426	32.0671	30.1	55.8101
0.520832	15.5065	15.6624	14.4632	47.3813	48.6716	45.9	64.6507	62.1848	71.8	62.0876	60.11	59.5	75.0439	69.0445	50.2	65.938	62.9386	66.4299	94.5147	93.3682	111.4	105.138	98.6549	88.1	95.57	93.8401	81.8	87.3736	90.9596	89.8	31.5005	30.9189	30.5226	65.0995	67.0103	66.1161	80.0667	81.344	95.6	77.7464	78.3072	78.397	62.0402	62.385	65.3	42.7472	42.5316	39.4	71.9278
0.260416	24.9373	24.4712	24.6693	60.0745	60.408	57.2	74.28	71.5292	79.8	75.1072	76.7092	74	90.3187	83.5135	71.4	77.8678	76.1059	76.4943	99.4473	97.148	86.9	99.2627	98.5949	100.7	98.8582	94.9533	99.8	91.6239	117.059	93.4	12.7256	13.3704	12.0448	77.6187	77.0807	78.1815	87.6668	85.9902	93.6	86.0739	84.5242	85.2578	76.7328	75.0519	78.3	62.2199	63.9931	59.8	83.5468
0.130208	36.0564	35.6316	32.5981	71.7065	71.6912	69.7	85.6365	83.0483	86.2	88.0728	88.0076	95.1	94.5614	93.6131	78.7	86.0886	90.6957	84.6998	99.7202	100.284	130.9	97.9646	101.009	93.8	93.5311	98.4666	155.2	93.3288	99.3785	93.7	64.6234	65.0185	65.7266	86.5597	87.1042	88.9554	90.4861	93.6787	144.6	90.1522	90.4979	94.8015	86.7918	87.5037	84.3	68.0351	71.6199	65.6	97.3747
0.065104	52.7201	50.6888	50.5315	86.4256	85.9001	82.8	86.3031	89.1245	99.3	92.1345	90.1712	94.2	98.4052	86.1004	84.7	89.7557	87.7985	89.3951	101.184	102.685	121.8	101.569	99.7823	127.6	98.7767	98.8722	99.9	97.5602	103.65	99.7	76.8142	74.1035	76.3914	89.2018	89.2782	91.5526	99.5798	97.0193	98.1	93.7656	121.746	92.5386	93.9913	91.153	94.2	77.737	79.1709	72.5	95.2377
0.032552	68.3258	65.8107	66.4804	91.6334	91.5433	87.7	93.0811	89.1236	101.8	100.09	92.1557	91.8	102.485	96.5759	90.5	96.2765	94.2272	93.248	101.993	102.874	126	103.498	100.513	86.3	100.815	96.6972	100.1	97.3886	103.671	99.9	81.7416	79.8722	84.6005	92.4936	92.0159	94.2529	95.3835	93.4561	106.4	93.5532	95.749	93.1793	96.6648	96.3468	93.2	87.8742	86.0869	82.5	98.7878
0.016276	78.2372	76.9401	78.3444	92.7345	92.1325	88.7	95.7155	92.8714	93.3	95.3002	90.7009	94.2	101.173	98.285	93.5	97.5272	95.1877	93.1924	98.4474	104.507	125.2	99.5242	100.006	64.9	100.275	96.8616	110.6	99.9599	106.483	100.3	80.0689	76.7062	75.4657	95.044	94.1102	113.63	100.309	97.6961	108.2	96.5553	96.299	96.0324	101.164	97.2618	91.8	89.2464	91.6493	88.6	100.62
0.008138	84.3784	81.6548	81.5254	95.5974	94.4296	95	99.805	99.9309	102.2	88.8779	94.0782	99.5	102.428	97.3694	92.5	96.1112	95.708	96.1634	96.4969	101.586	114.6	98.5467	100.929	105	98.5988	97.3884	81	101.691	104.656	99.8	79.9555	79.589	79.7713	95.5044	91.2863	95.765	96.1515	97.125	135.2	98.1447	97.2131	94.5213	99.269	101.279	119.5	96.847	98.5417	93.4	98.2951
0.004069	90.0886	88.8085	91.39	98.9493	97.6823	94	98.6404	96.0609	85.8	100.341	98.8746	95.8	100.889	99.1151	87.3	96.1829	100.453	99.352	101.713	100.711	111.4	98.1504	97.0868	104.2	99.3182	95.6322	101.7	104.344	105.602	98.7	88.355	84.7471	85.8986	96.1073	96.2706	96.8394	96.7191	97.0421	100.3	99.9964	96.9786	96.2178	98.1732	91.5631	99.8	96.8733	98.4191	96.2	96.5974
0.0020345	89.6028	92.6297	90.535	99.4819	99.7297	93.2	101.357	97.3044	86.6	96.6183	95.3953	92	104.258	99.9661	95.4	97.5523	98.8949	90.2685	97.9747	102.174	119.6	99.8673	96.8851	101.9	96.7371	98.2185	79.1	101.791	105.806	104.7	93.0916	92.426	126.139	96.2341	98.8156	96.0116	100.364	96.5544	79.7	98.374	95.5616	96.7889	101.195	94.9814	81.9	97.7955	100.12	93.6	91.668
0.00101725	94.9022	90.4822	126.307	100.979	100.614	94.6	88.5208	96.5179	88.6	100.515	96.0806	105.7	96.5835	99.8045	99.1	97.6707	99.4389	98.3581	102.498	99.0547	89.7	99.4434	98.2335	79.1	95.8504	94.8422	72.8	101.668	104.768	98.5	98.3759	98.9934	99.3655	96.014	92.516	96.0149	102.394	96.293	82.1	96.4926	95.8964	97.3045	91.3727	100.355	111.2	100.539	101.23	97	98.0858
0.000508625	94.997	94.4165	95.5449	101.829	99.2712	95.9	97.2398	94.5616	74.6	99.796	96.7368	105.4	102.363	98.867	96.3	98.462	96.3635	99.8922	100.25	105.925	122.7	94.911	99.8486	52.8	97.9929	97.3941	70.3	104.309	106.016	99.8	95.7691	95.1168	95.5931	94.9557	99.6579	95.7164	97.9977	97.2898	101.2	96.7877	95.6426	93.0974	93.2082	96.7155	66.5	103.431	102.671	99.8	98.0611
0.000254313	95.8682	93.4739	98.6505	101.087	101.575	94.8	99.4713	98.775	127.4	95.7527	95.8013	100.3	95.0547	98.8033	99.9	99.2283	92.9823	98.5758	97.7851	99.7633	142.1	95.0139	99.7306	123.5	96.9631	94.7772	82.8	104.011	106.195	97.6	95.2292	91.699	94.9557	95.9801	93.7955	96.642	95.1873	97.0411	78.7	98.0942	99.4061	97.5165	96.8303	99.2888	96.7	102.002	102.583	98.5	100.402
0.000127156	95.0828	96.5662	96.295	113.063	101.48	97.1	94.5016	93.7223	102.2	98.2137	95.4963	104	101.463	99.3941	103.6	100.408	98.9218	101.199	97.9035	101.776	50.6	96.0743	98.9696	107.3	97.1599	98.0165	74.5	103.961	104.425	97.8	96.6204	94.4953	96.5933	96.1458	96.7969	95.7004	99.4968	98.1446	101.4	96.5735	97.3557	96.0247	97.4991	96.7729	97.9	103.196	104.388	98.4	98.9354
6.35781e-05	97.1239	98.6878	90.5722	104.769	101.45	96.1	99.493	96.9882	135.9	99.5026	99.0387	105.5	105.276	100.09	102.4	98.2625	101.169	99.5211	95.7396	102.356	109.2	93.6596	100.875	107.1	95.0229	97.9865	102.9	104.236	105.393	103	96.7134	96.5553	96.7647	95.7033	95.6938	96.2656	96.1436	97.5833	102.5	98.5507	98.2262	98.0847	99.099	100.074	114.1	101.559	102.147	94.2	97.4803
3.17891e-05	97.7786	96.6681	99.2673	98.4535	102.849	100.9	94.491	98.9167	104.6	100.904	96.5966	106.2	100.876	100.146	101.5	100.381	97.1933	100.059	98.8971	105.452	111.8	94.5377	98.1486	110.2	87.5226	97.8227	100.5	106.592	106.599	99.4	97.5957	96.0107	96.6003	98.0144	98.1662	99.5301	100.811	98.0041	110.5	97.1473	96.4366	97.2449	99.5384	97.7384	98.5	103.58	104.091	96	98.9268
IC50 (nM)	71.66	68.34	59.66	427.2	441.4	484.1	1060	960	963.7	639.8	630.7	665.6	1178	1107	536.3	983.7	903.6	1001	5693	5812	7289	7035	5472	12590	5540	5124	2578	8303	8534	8520	160.6	163.9	148.6	1113	1081	1086	2147	2330	2835	1994	1916	2120	960.5	951.3	771.9	225.5	208.4	173.9	1374
Ki (nM)	39.6689	37.8311	33.0261	236.486	244.346	267.984	586.786	531.429	533.477	354.175	349.137	368.457	652.107	612.804	296.88	544.548	500.207	554.125	3151.48	3217.36	4034.98	3894.38	3029.14	6969.46	3066.79	2836.5	1427.11	4596.3	4724.18	4716.43	88.9036	90.7304	82.2607	616.125	598.411	601.179	1188.52	1289.82	1569.38	1103.82	1060.64	1173.57	531.705	526.612	427.302	124.83	115.364	96.2661	760.607
Ki (nM)
Peptide	R1	R2	R3	Average	SD
11	39.7	37.8	33	36.8333	2.81938
12	236.5	244.3	268	249.6	13.3948
13	586.8	531.4	533.5	550.567	25.6352
14	354.2	349.1	368.5	357.267	8.21151
15	652.1	612.8	296.9	520.6	158.991
16	544.5	500.2	554.1	532.933	23.4754
17	3151.5	3217.4	4035	3467.97	401.855
18	3894.4	3029.1	6969.5	4631	1690.88
19	3066.8	2836.5	1427.1	2443.47	724.804
20	4596.3	4724.2	4716.4	4678.97	58.5408
21	88.9	90.7	82.3	87.3	3.61109
22	616.1	598.4	601.2	605.233	7.76845
23	1188.5	1289.8	1569.4	1349.23	161.081
24	1103.8	1060.6	1173.6	1112.67	46.5562
25	531.7	526.6	427.3	495.2	48.0577
26	124.8	115.4	96.3	112.167	11.8576
27	760.6	716.3	163.4	546.767	271.684
28	5912.1	5260	5463.2	5545.1	272.445
29	7262.9	7351.4	7528.6	7380.97	110.468
30	1615.9	1813.5	1039.6	1489.67	328.31
Proteolytic stability
TIC values for each compound measured at 0 h and after 8 h are shown.
SGF stability	0 h			8 h			Residual peptide						SIF stability	0 h			8 h			Residual peptide
Peptide	R1	R2	R3	R1	R2	R3	R1	R2	R3	Average	SD		Peptide	R1	R2	R3	R1	R2	R3	R1	R2	R3	Average	SD
11	8682119	8484916	10304402	3146249	3682415	3061999	36.2383	43.3995	29.7154	36.4511	5.58854		11	13740501	13288399	10175830	1718861	1399264	1928934	12.5094	10.53	18.956	13.9985	3.59746
12	16813890	18174538	16889239	17173542	16950884	17235189	102.139	93.2672	102.048	99.1515	4.161		12	27533804	25506910	21769583	27383226	22671052	21451067	99.4531	88.882	98.5369	95.624	4.78196
13	6696109	7125831	6844849	7347989	7654893	6433872	109.735	107.425	93.9958	103.719	6.93941		13	9559117	9898476	7464850	8958068	8478215	8021646	93.7123	85.6517	107.459	95.6076	9.00306
14	8099428	8307621	8471563	8141267	8106242	7368070	100.517	97.576	86.9742	95.0222	5.8161		14	11564028	11350961	9256344	10433583	8477642	8954912	90.2245	74.6866	96.7435	87.2182	9.25223
15	21452330	20025952	20241114	21632950	19719973	19539344	100.842	98.4721	96.5329	98.6157	1.76207		15	29572003	27557124	22534745	29332735	18612866	21655976	99.1909	67.5428	96.1004	87.6114	14.2466
16	7495463	7395959	7620187	7869152	7329983	6970000	104.986	99.1079	91.4676	98.5204	5.5343		16	10511517	9915744	8554768	740008	416909	659788	7.03997	4.20452	7.71252	6.319	1.52017
17	10373937	9476621	9492257	10135307	9481472	9088305	97.6997	100.051	95.7444	97.8318	1.76071		17	16722704	14886594	13598010	17045253	12960701	11735822	101.929	87.0629	86.3054	91.7657	7.19304
18	19435847	18282673	15794132	19873359	17870807	15592302	102.251	97.7472	98.7221	99.5735	1.93472		18	26776285	24302062	20833579	28807417	21623589	20631788	107.586	88.9784	99.0314	98.5318	7.60455
19	17706512	15208364	14950905	16389913	15128196	13761886	92.5643	99.4729	92.0472	94.6948	3.3852		19	25180485	21268782	18101276	17168523	9582719	13170672	68.1819	45.0553	72.761	61.9994	12.1262
20	10683046	10827584	9024602	10756051	9894005	8844852	100.683	91.3778	98.0082	96.6898	3.91171		20	18328017	16295834	13690217	17826021	12663721	13967565	97.261	77.7114	102.026	92.3328	10.5203
21	20333573	18611946	19095534	19321835	18020856	18801425	95.0243	96.8241	98.4598	96.7694	1.40307		21	26154874	24984906	18359131	18583560	14882367	15917278	71.052	59.5654	86.6995	72.439	11.1208
22	16920095	16962248	15945458	16701874	16117063	15239795	98.7103	95.0173	95.5745	96.434	1.62556		22	24331260	23040206	16988879	23063730	20238910	17983948	94.7905	87.8417	105.857	96.1631	7.41855
23	27523394	24790454	23181760	27646473	23527242	23328273	100.447	94.9044	100.632	98.6612	2.65751		23	36646767	34519582	27016807	33343307	28449311	27157339	90.9857	82.415	100.52	91.3069	7.3949
24	15641606	13798630	14737602	16016525	13706659	14149120	102.397	99.3335	96.0069	99.2458	2.60944		24	22442140	20517019	17900696	21988092	18070011	17520702	97.9768	88.0733	97.8772	94.6424	4.64527
25	13835712	13823973	13070544	15322424	13134737	12728084	110.745	95.0142	97.3799	101.047	6.92586		25	21019078	19591763	16942365	21616895	16485710	15647180	102.844	84.1461	92.3553	93.1152	7.65233
26	21053262	18833252	17763933	20483080	18557441	16950206	97.2917	98.5355	95.4192	97.0821	1.28082		26	27734426	25940682	20920529	25009621	21321416	19353200	90.1754	82.193	92.5082	88.2922	4.41669
27	22073122	20789709	20662885	22048937	20721877	20061818	99.8904	99.6737	97.0911	98.8851	1.27163		27	33670550	27844523	23590028	30139920	23474300	23851368	89.5142	84.3049	101.108	91.6423	7.02288
28	8249566	7884999	7509021	8252553	7319489	6965096	100.036	92.828	92.7564	95.2069	3.41498		28	11463718	8492022	8607270	9880776	7468934	9286273	86.1917	87.9524	107.889	94.0109	9.83936
29	5685559	5145810	5228060	6021470	5264292	4920293	105.908	102.302	94.1132	100.775	4.93499		29	7448740	7234751	6274655	7525248	5331253	6367722	101.027	73.6895	101.483	92.0666	12.9959
30	19096153	18691750	19517438	19436934	15190703	17109425	101.785	81.2696	87.6622	90.2388	8.57108		30	26962189	25085748	21342439	28265077	21322402	22027018	104.832	84.9981	103.208	97.6793	8.99149
Permeability%
TIC values for each compound measured in the top well sample and a sample at the theoretical equilibrium are shown
	Top well sample			Equilibrium sample		Permeability%
Peptide	R1	R2	R3			R1	R2	R3	Average	SD
11	11675	32113	46846	2458355		0.474911	1.30628	1.90558	1.22892	0.586625
12	89639	99622	109096	28417663		0.315434	0.350564	0.383902	0.349967	0.0279551
13	362446	65421	132749	9181624		3.94752	0.712521	1.44581	2.03528	1.3849
14	19946	7563	9838	976257		2.04311	0.774694	1.00773	1.27518	0.551282
15	6230981	1916319	4667747	21037909		29.6179	9.10889	22.1873	20.3047	8.47793
16	1262542	657556	811613	10600711		11.91	6.20294	7.65621	8.58971	2.42159
17	165274	145697	181007	18996415		0.870027	0.766971	0.952848	0.863282	0.0760338
18	711050	954490	434842	25667084		2.77028	3.71873	1.69416	2.72772	0.827075
19	42470	32338	27246	598107		7.10074	5.40672	4.55537	5.68761	1.05795
20	68878	38582	56509	5493086		1.2539	0.702374	1.02873	0.995002	0.226421
21	2329152	2841233	3926889	17882686		13.0246	15.8882	21.9592	16.9573	3.72504
22	2401263	3491972	6072727	25653008		9.36055	13.6123	23.6726	15.5485	6.00111
23	21419485	24906386	21611051	36164286		59.2283	68.8701	59.758	62.6188	4.42564
24	11675	656932	862498	25441799		0.0458891	2.5821	3.39008	2.00602	1.42473
25	151002	100214	112303	19626402		0.769382	0.510608	0.572204	0.617398	0.110372
26	75319	148378	164494	3019864		2.49412	4.9134	5.44707	4.28486	1.28485
27	1017548	366833	641775	27351694		3.72024	1.34117	2.34638	2.46926	0.975129
28	4438195	2832033	3948811	12661614		35.0524	22.3671	31.1873	29.5356	5.30881
29	30175	9942	25765	13953419		0.216255	0.0712514	0.18465	0.157386	0.0622578
30	7382864	7292065	6945833	26285936		28.0867	27.7413	26.4241	27.4174	0.716358
Warfarin	1235721	1181800	1424795	2559559		48.2787	46.172	55.6656	50.0388	4.07069
Furosemide	6675	1452	16672	916573		0.728256	0.158416	1.81895	0.901874	0.688936
Metabolic stability: RLM CL
TIC values of compounds are indicated
	0 min			5 min			15 min			30 min			60 min
Peptide	R1	R2	R3	R1	R2	R3	R1	R2	R3	R1	R2	R3	R1	R2	R3
11	11587092	11587092	4987279	9538119	5444148	4178309	6146369	3124511	2582024	2397932	1676434	1174501	544725	1288214	841183
12	28119088	28119088	19078534	22041144	17881939	17157723	15024684	12792832	11311678	7148999	6108886	6353283	1099483	1670431	1046110
13	7231504	7231504	8987600	4985110	8417577	7007842	1519728	4004405	2853760	163708	2597284	325196	0	0	0
14	7125004	7125004	7849041	5698842	7866667	5858817	3474490	3991971	2781369	1887913	1270014	455543	2007636	357957	417110
15	27749770	27749770	18672211	21637854	15835365	16310660	14588264	10388004	9804212	7168148	5525522	5125574	2665435	2103010	1796464
16	12129617	12129617	8033737	10072379	7298122	7751304	7509398	5733666	4692137	4986528	3542772	3184924	2096535	1158419	1150625
17	11256886	11256886	15319751	8233108	15183234	12595199	3527021	8871894	6893847	933493	2922056	2453204	59819	214597	98761
18	20803783	20803783	26125320	16376181	23648584	23981460	8815051	13884072	13247065	2868459	4944872	4410132	183938	203391	218008
19	10834857	10834857	8398471	11228351	7939149	6013766	9696156	6313297	3572658	8683883	3934087	3710056	7416411	5100899	2383450
20	15293397	15293397	18292115	14427551	17690965	17070128	11564491	17150086	14672973	10426648	13010396	12197347	6122922	8358245	8637497
21	24186503	24186503	16502715	18826145	15199278	13075261	10785180	8752970	8314022	5274066	6168930	4722830	2125821	3223371	2021435
22	19645243	19645243	13910422	11458353	9016411	8839114	1064093	657342	699050	0	0	0	0	0	0
23	28646002	28646002	30866367	23648314	29694978	27060395	16187749	19776854	17549022	9062663	10795214	8744092	4214068	4290169	3140517
24	22609719	22609719	16221738	18366639	13733265	15243212	12861256	8995597	8981939	6912577	4941134	6012411	3019596	1743794	1830498
25	15061697	15061697	19915836	11824392	23183532	16211106	8719743	14540832	8928923	1958089	7120561	2666705	263136	1478649	267578
26	11486811	11486811	12420239	9489550	10662842	9428196	5489718	5022609	4585414	3699816	1468148	1356258	2985311	1094429	1215951
27	24492535	24492535	27092582	20464902	23522590	23533164	15842181	16627194	16910139	11516436	10127267	10287807	7397223	5144112	5543326
28	10880189	10880189	7721568	9296380	6771067	6614863	5238537	4182707	4165405	3427117	1719223	2278103	1357342	820787	944868
29	8150348	8150348	5995293	7464824	5274746	6357954	7605769	5528513	5474934	6960984	4647763	5500108	5980142	4475122	4591879
30	23363180	23363180	16313055	19898953	15289091	14920861	12599106	10415596	9344614	6800382	5856107	4803326	2293937	2071595	1413682
Verapamil	42843363	42843363	39063031	35339063	28537807	30482809	26358030	19569023	18066680	17898582	13746457	11780856	11748522	8899565	6829028
Warfarin	5986961	5986961	5986961	5992636	5742495	5992636	5853197	5751489	5853197	5893116	5537654	5893116	6059023	5580050	6059023
Peptide	11			12			13			14			15			16			17			18			19			20			21			22			23			24			25			26			27
	R1	R2	R3	R1	R2	R3	R1	R2	R3	R1	R2	R3	R1	R2	R3	R1	R2	R3	R1	R2	R3	R1	R2	R3	R1	R2	R3	R1	R2	R3	R1	R2	R3	R1	R2	R3	R1	R2	R3	R1	R2	R3	R1	R2	R3	R1	R2	R3	R1
Half Life (min)	14.92	20.31	16.52	15.36	20.15	19	7.4	11.86	9.375	17.7	10.49	9.824	15.78	18.16	16.93	22.72	26.95	22.27	9.296	14.12	12.74	11.81	14.35	14.48	106.2	32.75	20.28	46.92	57.72	53	13.6	23.01	16.31	5.212	5.438	5.585	18.78	19.74	17.98	18.3	18.03	20.3	13.99	18.11	12.36	18.9	11.44	10.77	28.7
CL (ul/min/mg protein)	92.8954	68.2422	83.8983	90.2344	68.7841	72.9474	187.297	116.863	147.84	78.3051	132.126	141.083	87.8327	76.3216	81.8665	61.0035	51.4286	62.2362	149.096	98.1586	108.791	117.358	96.5854	95.7182	13.0508	42.3206	68.3432	29.5396	24.0125	26.1509	101.912	60.2347	84.9785	265.925	254.873	248.165	73.8019	70.2128	77.0857	75.7377	76.8719	68.2759	99.0708	76.5323	112.136	73.3333	121.154	128.691	48.2927
Peptide	R1	R2	R3	Average	SD
11	92.8954	68.2422	83.8983	81.6787	10.1863
12	90.2344	68.7841	72.9474	77.322	9.28731
13	187.297	116.863	147.84	150.667	28.8239
14	78.3051	132.126	141.083	117.171	27.7248
15	87.8327	76.3216	81.8665	82.0069	4.70044
16	61.0035	51.4286	62.2362	58.2228	4.8305
17	149.096	98.1586	108.791	118.682	21.9399
18	117.358	96.5854	95.7182	103.221	10.0031
19	13.0509	42.3206	68.3432	41.2382	22.586
20	29.5396	24.0125	26.1509	26.5677	2.27562
21	101.912	60.2347	84.9785	82.375	17.1139
22	265.925	254.873	248.165	256.321	7.32245
23	73.8019	70.2128	77.0857	73.7001	2.80676
24	75.7377	76.8719	68.2759	73.6285	3.81309
25	99.0708	76.5323	112.136	95.913	14.7056
26	73.3333	121.154	128.691	107.726	24.5132
27	48.2927	57.3676	60.1824	55.2809	5.07325
28	81.0526	96.1165	77.9966	85.0553	7.92036
29	10.4921	5.63415	8.11001	8.07873	1.98335
30	79.9308	59.7414	75.2443	71.6388	8.62758
Warfarin	3.76119	2.19512	0.0332398	1.99652	1.5284
Verapamil	54.9346	57.5104	84.9785	65.8078	13.5965
[truncated: 17 more columns]

## Sheet: Panel c
Human alpha thrombin inhibition
Replicates are indicated as slopes normalized to DMSO. The slope was calculated through a linear regression of proteolytic substrate cleavage over time.
Peptide	31			32			33			34			35			36			37
Concentration (uM)	R1	R2	R3	R1	R2	R3	R1	R2	R3	R1	R2	R3	R1	R2	R3	R1	R2	R3	R1	R2	R3
66.6665	2.02647	9.52064	4.92923	5.53101	8.78685	5.20158	6.91434	8.57216	6.64013	7.66762	6.99344	5.48105	2.71043	9.47093	7.04549	8.76134	12.4806	11.5195	4.89557	8.1497	5.48343
33.3332	8.97855	9.41985	5.50956	-4.89788	7.95365	-5.17703	4.45808	6.75529	6.60292	1.14071	6.85952	5.87216	2.9415	7.25852	3.80182	6.25656	6.84296	11.6715	1.45804	2.171	1.93496
16.6666	8.70358	10.4049	8.04938	3.97361	6.3701	1.84945	7.7069	6.07879	7.5126	2.81441	4.54011	1.65627	-7.65915	7.52428	5.27837	5.86529	8.38785	12.3001	1.83314	5.44027	-0.477405
8.33331	12.9753	14.6461	-1.6246	-1.07139	9.25073	3.45426	12.2921	13.7066	4.97356	3.51147	7.11356	8.05651	3.3012	5.44993	3.55956	4.14075	13.795	13.5597	-0.939678	2.1565	1.03002
4.16666	17.8547	25.6834	18.2704	7.09688	16.4423	0.490864	12.2821	14.8387	9.59323	0.122466	5.8296	3.16607	2.63264	5.9642	6.05346	10.9372	18.5118	22.1886	-1.18153	8.7972	5.31638
2.08333	29.0869	35.8681	29.9356	5.12818	8.27809	-0.433069	19.6924	13.9455	8.56637	3.65319	9.78985	4.52545	6.06554	11.3713	10.3541	22.0655	26.3598	30.8572	2.5587	15.2094	7.67569
1.04166	41.6046	46.536	44.0551	9.7118	14.185	12.46	21.6804	19.0516	21.5315	9.58395	11.8159	9.54889	8.56185	16.9082	12.8527	45.5189	28.2699	38.3587	4.19389	21.244	8.14201
0.520832	60.8495	59.2361	52.3578	9.0471	17.4384	10.1134	26.2902	24.5941	23.5781	3.69709	17.1001	15.0102	17.8647	15.7113	18.3789	63.8935	55.1171	63.1426	4.70994	16.3063	9.902
0.260416	77.5897	74.683	72.203	11.6289	16.8081	13.0127	43.1374	35.0259	39.7315	14.6004	25.4521	20.431	30.5611	32.4193	32.1738	51.5652	49.4925	56.4058	9.50692	17.0422	11.6462
0.130208	89.0075	81.9588	80.6237	16.4282	22.7275	18.4771	57.8071	50.1497	54.8929	23.6922	29.6622	31.1422	39.5042	49.3455	44.7573	61.9879	52.7777	61.8402	13.3935	22.3492	23.0595
0.065104	91.3983	89.0447	83.1358	26.8494	23.6663	23.7935	70.7647	64.0358	70.2672	35.9319	37.8195	41.0228	47.1441	63.7859	53.5066	69.8889	61.7074	72.4919	27.8276	39.2133	31.2633
0.032552	96.6497	90.123	84.6519	46.2768	39.662	47.3502	88.2234	77.6278	78.4369	46.0681	40.1852	49.7942	69.5554	73.8643	66.3181	82.3643	76.9175	82.4145	41.8357	49.6182	51.053
0.016276	99.3917	97.2124	88.2289	54.0946	48.0974	57.2815	89.3803	85.3068	86.7587	62.8683	53.3465	62.8686	75.0302	77.7997	78.638	86.8886	79.6905	80.1257	59.6981	68.578	65.4251
0.008138	102.523	98.9388	93.8691	56.527	45.5268	52.6317	92.0569	87.0263	91.182	73.1955	59.3176	66.5842	70.3118	73.8961	78.9128	95.4597	84.9298	92.8034	73.157	74.3807	76.441
0.004069	86.5012	95.4735	89.4378	68.4324	49.7776	67.0687	95.4905	99.7803	99.6827	82.6008	77.6327	83.1579	82.8858	85.6298	85.4959	100.125	90.8582	93.8398	80.8177	82.4648	73.0454
0.0020345	103.427	94.3746	88.7807	79.7548	80.7535	68.0077	102.902	97.5769	97.7279	91.0741	82.2025	86.5774	88.5485	91.4373	91.9737	95.9134	89.0399	96.3733	99.6921	85.8265	91.4868
0.00101725	102.785	91.6106	92.2508	91.6679	74.9564	84.5268	102.95	105.224	102.237	77.7537	82.598	87.6707	93.6035	100.868	97.5751	96.5858	96.1079	97.5996	99.7815	96.1887	96.416
0.000508625	106.502	96.4579	92.6839	91.302	86.1834	83.6559	101.735	102.47	99.978	88.463	86.7239	91.8597	91.0456	91.4753	96.1912	105.806	102.771	98.3621	101.938	94.5775	97.2925
0.000254313	103.305	99.0631	91.3158	93.1144	85.9087	91.9745	113.704	102.53	100.731	95.6238	96.6733	91.7124	95.7932	99.6236	97.3415	98.516	99.1514	101.93	103.435	95.1518	93.9641
0.000127156	104.562	98.9188	94.869	92.1092	89.4189	95.4185	106.031	98.8132	103.222	85.208	86.3035	97.5426	93.4179	102.605	100.912	99.5358	101.345	100.079	99.4226	96.3909	91.3696
6.35781e-05	98.6408	94.9875	93.991	103.612	90.854	101.033	99.1953	97.4326	102.752	96.4749	103.523	97.887	96.2669	98.5723	101.485	96.5689	96.8527	98.8624	101.602	98.2361	101.964
3.17891e-05	106.764	94.7887	91.2841	103.704	94.1606	96.2537	105.326	102.818	93.4154	103.935	99.0983	101.23	97.6541	98.1712	93.3426	101.805	100.188	98.693	100.449	94.1122	100.224
1.58945e-05	106.667	95.0828	97.393	104.796	95.4908	101.002	109.201	97.5858	100.117	99.4149	93.1859	99.5829	106.192	101.456	96.7596	98.5576	105.089	101.596	98.7455	104.222	99.3121
7.94727e-06	106.503	95.8435	93.2864	105.383	96.6519	100.057	102.371	98.1747	102.086	100.712	95.5419	98.4468	96.2284	102.666	103.554	102.014	99.5767	99.2868	99.8909	99.1245	99.0817
IC50 (nM)	700.3	850.3	816.3	13.55	7.327	13.79	139.5	101.2	135.3	30.22	20.01	31.46	77.78	89.44	77.18	452.6	217.5	444.4	21.79	29.55	28.78
Ki (nM)	539.681	655.277	629.075	10.4422	5.6465	10.6272	107.505	77.989	104.268	23.2888	15.4206	24.2444	59.9406	68.9262	59.4782	348.793	167.615	342.473	16.7923	22.7725	22.1791
Ki (nM)
Peptide	R1	R2	R3	Average	SD
31	539.681	655.277	629.075	608.011	49.4867
32	10.4422	5.6465	10.6272	8.90528	2.30555
33	107.505	77.989	104.268	96.5872	13.2171
34	23.2888	15.4206	24.2444	20.9846	3.95366
35	59.9406	68.9262	59.4782	62.7817	4.34898
36	348.793	167.615	342.473	286.294	83.9583
37	16.7923	22.7725	22.1791	20.5813	2.69015
Rat alpha thrombin inhibition
Replicates are indicated as slopes normalized to DMSO. The slope was calculated through a linear regression of proteolytic substrate cleavage over time.
Peptide	31			32			33			34			35			36			37
Concentration (uM)	R1	R2	R3	R1	R2	R3	R1	R2	R3	R1	R2	R3	R1	R2	R3	R1	R2	R3	R1	R2	R3
66.6665	6.17894	7.29832	4.13199	5.47151	6.5393	3.12744	5.45993	6.8563	1.85454	6.02419	6.30869	3.96786	5.69047	6.85123	3.2155	8.08278	8.25177	4.6705	5.08674	5.72754	2.65243
33.3332	5.32571	6.49961	5.28868	4.96883	5.97565	4.03674	5.11832	5.91086	3.30715	5.55678	5.19909	4.62976	4.87777	6.4665	3.71687	6.47422	6.79195	3.9433	4.57143	5.19106	4.0649
16.6666	5.41992	8.094	5.8224	4.83672	5.08911	4.17092	4.76566	6.24391	3.6372	5.60836	6.11839	3.42815	5.45572	6.44289	3.36525	6.73109	7.61577	-3.80912	4.8683	5.47084	3.10228
8.33331	9.18392	9.9099	7.35946	4.40879	7.09687	3.11846	6.66371	6.6292	4.65852	4.8804	6.65833	4.95503	6.45422	6.36096	-9.76569	18.9747	7.94331	5.92782	5.38518	5.34477	3.82349
4.16666	12.4531	13.2438	11.9449	5.46309	6.0586	4.1817	6.34421	7.65398	3.60126	5.99313	6.47852	4.59143	6.79951	6.84424	-8.15914	10.4814	9.50552	2.31578	4.89883	5.823	-9.76809
2.08333	20.0706	19.3738	16.8101	5.02831	7.66655	6.67539	9.63659	11.215	10.1359	5.48414	7.38069	5.00055	8.19437	8.04076	6.01947	14.6775	13.1208	8.22504	5.52835	5.69589	3.49044
1.04166	29.7062	30.104	28.0901	6.5437	8.73348	6.35612	14.4733	15.5767	13.6623	7.34272	7.72384	6.82574	8.60387	8.65008	5.73374	19.9685	16.7637	13.2268	6.14209	5.27948	3.63001
0.520832	39.6428	40.4841	38.2547	9.54711	9.28754	6.74488	18.5526	18.9252	16.4998	8.92074	10.6735	8.59283	12.0031	12.8912	10.6522	40.0586	33.6857	38.7543	5.67363	6.39963	4.95203
0.260416	60.7956	61.1469	58.8553	12.7258	11.1989	6.85869	27.377	28.5121	27.9739	14.5244	13.9482	10.9164	20.148	21.1576	15.5803	33.9186	26.8077	32.4527	7.60379	5.44772	6.89403
0.130208	74.9336	71.7219	69.9257	12.8411	13.253	8.9151	42.8894	43.4866	41.0958	20.7728	21.804	17.7739	29.1093	30.8715	27.9391	40.1839	33.7037	29.2953	10.0166	9.61706	8.52095
0.065104	90.0159	82.1472	78.1256	18.781	16.7923	12.8039	60.0492	58.5674	62.0475	29.1945	28.9406	23.6987	36.9483	37.968	37.0908	49.2415	44.9363	37.9762	15.3644	15.0603	13.673
0.032552	86.0908	86.969	83.0225	29.1056	26.7028	19.0971	78.2844	77.8026	74.1278	34.8576	34.8686	30.8503	58.5959	59.4826	55.937	65.2017	58.7759	53.9261	26.4406	25.1767	22.2725
0.016276	92.3345	92.4835	97.9259	35.3414	31.3975	27.1886	81.1562	81.988	78.0872	48.5609	45.5983	41.9362	66.405	67.5199	64.4843	70.8706	68.9792	58.4779	36.6683	39.1589	35.558
0.008138	96.2875	93.42	96.786	40.7992	35.1118	27.0526	89.498	90.5773	84.8692	62.2415	57.7794	53.3103	67.3898	67.8137	64.2854	83.6327	78.8454	74.3745	49.4188	48.0316	45.9772
0.004069	93.9431	97.5189	93.0517	51.8817	48.9554	39.887	94.4099	95.7161	92.3365	74.5025	73.2013	65.7194	77.1869	73.7971	74.916	89.6185	87.7543	79.0211	63.4358	62.5157	70.6115
0.0020345	98.4577	94.4068	93.1326	56.5163	52.5062	45.0972	97.0349	98.481	91.0265	77.4654	75.5597	71.7401	84.9986	86.1542	80.9163	92.4293	90.3919	105.673	80.5972	80.7557	78.9109
0.00101725	99.2093	100.935	93.8286	71.5686	67.2431	58.0119	96.9591	99.6116	95.2555	78.7387	76.8486	72.0306	95.2563	93.4893	90.4394	95.6722	93.2091	92.536	91.4471	90.1187	86.311
0.000508625	99.7878	101.317	106.387	76.0784	71.4697	67.7075	97.9792	98.3102	95.3441	86.4625	86.6178	79.6045	92.2092	90.6234	87.0448	97.935	94.947	105.355	93.0135	91.4372	91.054
0.000254313	119.544	99.5676	95.9414	83.0753	79.9721	103.62	101.131	99.8226	96.9267	90.6317	89.2592	85.1598	94.791	90.6856	91.813	98.1318	97.6219	92.3922	97.1565	96.7017	93.6807
0.000127156	101.155	100.013	97.0657	89.5711	85.6886	79.9346	100.839	101.219	98.7525	95.0858	95.161	91.7591	96.6222	98.1408	94.8769	100.177	100.234	94.0287	98.4387	98.1107	97.1717
6.35781e-05	100.015	99.8492	96.8369	93.9299	94.0096	87.657	100.633	99.6866	96.2307	95.0179	93.779	92.2281	97.835	99.0324	94.3504	100.172	99.0434	96.8141	98.0008	98.7652	98.3584
3.17891e-05	100.754	100.818	96.4763	95.7801	94.9731	90.9163	101.456	104.346	97.0016	98.4624	99.37	94.0131	99.5356	101.309	96.2415	102.634	99.4369	97.6174	100.12	100.524	98.2985
1.58945e-05	103.098	102.52	98.1266	102.509	122.754	94.1923	100.21	103.474	96.9082	100.759	100.501	95.576	99.9083	100.816	98.0187	102.816	104.628	99.0448	101.74	102.027	103.885
7.94727e-06	105.766	104.811	99.8949	102.055	101.594	98.9634	105.344	103.408	99.8895	103.611	102.495	98.1457	102.567	104.448	98.4009	104.108	101.589	100.072	104.952	102.471	101.381
IC50 (nM)	339	326.5	325.9	2.942	1.117	1.904	86.21	82.34	95.37	12.98	10.85	9.186	31.09	30.73	37.78	60.7	43.18	43.04	7.273	7.186	7.908
Ki (nM)	187.661	180.741	180.409	1.62861	0.618339	1.054	47.7234	45.5811	52.7941	7.18536	6.00625	5.08511	17.2105	17.0113	20.9139	33.6018	23.9032	23.8257	4.02612	3.97796	4.37764
Peptide	R1	R2	R3	Average	SD
31	187.661	180.741	180.409	182.937	3.34299
32	1.62861	0.618339	1.054	1.10032	0.413738
33	47.7234	45.5811	52.7941	48.6995	3.02452
34	7.18536	6.00625	5.08511	6.09224	0.859577
35	17.2105	17.0113	20.9139	18.3786	1.79461
36	33.6018	23.9032	23.8257	27.1102	4.59033
37	4.02612	3.97796	4.37764	4.12724	0.178147
Proteolytic stability
TIC values for each compound measured at 0 h and after 8 h are shown.
SGF stability	0 h			8 h			Residual peptide						SIF stability	0 h			8 h			Residual peptide
Peptide	R1	R2	R3	R1	R2	R3	R1	R2	R3	Average	SD		Peptide	R1	R2	R3	R1	R2	R3	R1	R2	R3	Average	SD
31	18107744	20364715	18911075	18018269	18332728	16608551	99.5059	90.022	87.8245	92.4508	5.06873		31	25674451	24922295	18860564	19314673	16940471	15935834	75.2292	67.9732	84.4929	75.8984	6.76073
32	2743585	2684168	3592920	3220839	3102444	3146059	117.395	115.583	87.5627	106.847	13.6561		32	5683975	5451292	4617656	5218241	3886133	3888993	91.8062	71.2883	84.2201	82.4382	8.47063
33	17764476	17315103	16816531	16584334	17553130	14998861	93.3567	101.375	89.1912	94.6409	5.0561		33	22898479	22299926	18474569	17151503	13891029	12658698	74.9024	62.2918	68.5196	68.5713	5.14837
34	8258047	9090724	8262271	8877433	8385298	8089122	107.5	92.2402	97.9043	99.215	6.29852		34	14827232	13700280	11961822	9800930	7614765	7978535	66.1009	55.5811	66.7	62.794	5.10615
35	22715346	22140098	20981957	23213418	21401374	20408221	102.193	96.6634	97.2656	98.7072	2.47682		35	30327541	31493325	25187840	9717741	9030718	8457274	32.0426	28.675	33.5768	31.4315	2.04728
36	8138864	7624467	8223619	7040163	7140058	6659074	86.5006	93.6467	80.975	87.0407	5.18727		36	13393476	13365421	11370402	5953490	4846757	5204113	44.4507	36.2634	45.7689	42.161	4.20482
37	3999577	4526888	4301388	4785706	4672745	4117245	119.655	103.222	95.719	106.199	9.99609		37	11754648	11354801	9679562	11004693	7624959	8670869	93.6199	67.1519	89.5791	83.4503	11.6422
Permeability%
TIC values for each compound measured in the top well sample and a sample at the theoretical equilibrium are shown
	Top well sample			Equilibrium sample		Permeability%
Peptide	R1	R2	R3			R1	R2	R3	Average	SD
31	10293592	11713741	10482788	23250711		44.2722	50.3801	45.0859	46.5794	2.70799
32	5578245	3979462	6619214	11509402		48.4669	34.5757	57.5114	46.8513	9.43285
33	9548671	7670150	6163678	17211370		55.4789	44.5644	35.8117	45.285	8.04525
34	5477368	5680732	5305597	14817757		36.9649	38.3373	35.8057	37.036	1.03477
35	3630059	3490444	6728058	21843704		16.6183	15.9792	30.8009	21.1328	6.84136
36	3770101	1953509	3858484	12254374		30.7653	15.9413	31.4866	26.0644	7.16416
37	5173355	4551995	2547418	13285971		38.9385	34.2617	19.1737	30.7913	8.43381
Probranolol	210721	191308	162728	264697		79.6084	72.2743	61.4771	71.1199	7.44694
Furosemide	6675	1452	16672	916573		0.728256	0.158416	1.81895	0.901874	0.688936
Metabolic stability: RLM CL
TIC values of compounds are indicated
	0 min			5 min			15 min			30 min			60 min
Peptide	R1	R2	R3	R1	R2	R3	R1	R2	R3	R1	R2	R3	R1	R2	R3
31	21675652	21675652	21375886	16129690	14058619	21185792	14173175	10751228	14991116	10634659	6301946	9842710	4587256	3477430	4284596
32	4102350	4102350	4260631	2223511	2018425	2686035	283425	185564	435364	0	0	35161	0	0	0
33	21264470	21264470	18840495	18437497	14497911	18024716	13918481	9318749	11416589	9967302	5752569	7497114	4659151	2723944	3520876
34	12429096	12429096	11063826	11351623	8777656	10806046	7245055	4939660	6630237	4320756	2438310	3830533	1228797	623496	1213522
35	23625921	23625921	25801224	20860918	17295240	23019710	12779197	10233389	13375542	7192264	4371258	5638202	1618321	1366943	1784495
36	9960125	9960125	9584351	8960155	8435207	9591941	6029519	5166846	6211335	3459884	2929424	2699618	607530	743367	705245
37	9508843	9508843	9444065	8851267	6579973	7487448	4635928	3675341	4037534	2932536	1701865	1896940	631769	444079	473870
Verapamil	42843363	42843363	39063031	35339063	28537807	30482809	26358030	19569023	18066680	17898582	13746457	11780856	11748522	8899565	6829028
Warfarin	5986961	5986961	5986961	5992636	5742495	5992636	5853197	5751489	5853197	5893116	5537654	5893116	6059023	5580050	6059023
Peptide	31			32			33			34			35			36			37			Warfarin			Verapamil
	R1	R2	R3	R1	R2	R3	R1	R2	R3	R1	R2	R3	R1	R2	R3	R1	R2	R3	R1	R2	R3	R1	R2	R3	R1	R2	R3
Half Life (min)	25.85	28.5	28.04	4.977	5.019	5.928	26.61	19.52	23.58	19.88	16.2	20.87	17.55	15.34	15.7	19.6	22.39	20	17.09	14.15	12.93	368.5	631.4	41697	25.23	24.1	16.31
CL (ul/min/mg protein)	53.617	48.6316	49.4294	278.481	276.151	233.806	52.0857	71.0041	58.7786	69.7183	85.5556	66.4111	78.9744	90.352	88.2803	70.7143	61.9026	69.3	81.1001	97.9505	107.193	3.76119	2.19512	0.0332398	54.9346	57.5104	84.9785
Peptide	R1	R2	R3	Average	SD
31	53.617	48.6316	49.4294	50.5593	2.18651
32	278.481	276.151	233.806	262.812	20.5329
33	52.0857	71.0041	58.7786	60.6228	7.83272
34	69.7183	85.5556	66.4111	73.895	8.35507
35	78.9744	90.352	88.2803	85.8689	4.94799
36	70.7143	61.9026	69.3	67.3056	3.86388
37	81.1001	97.9505	107.193	95.4144	10.8021
