# Supplementary material for: De novo development of small cyclic peptides that are orally bioavailable
Source: Nat Chem Biol. 2023 Dec 28;20(5):624–33. doi: 10.1038/s41589-023-01496-y (PMC11062899; doi:10.1038/s41589-023-01496-y)
Supplement: Supplementary file 7 — Raw data of Fig. 5. [file 41589_2023_1496_MOESM7_ESM.xlsx]

## Sheet: Panel c
Human alpha thrombin inhibition
Replicates are indicated as slopes normalized to DMSO. The slope was calculated through a linear regression of proteolytic substrate cleavage over time.
Peptide	38			39			40			41			42			43			44
Concentration (uM)	R1	R2	R3	R1	R2	R3	R1	R2	R3	R1	R2	R3	R1	R2	R3	R1	R2	R3	R1	R2	R3
100	31.6	35.9	30.7	7.2	18.3	14.2	24.9	25	20.5	9.8	10.5	10.6	8.6	8.9	9.5	10.6	8.4	8.4	21.2	22.5	13.5
50	32.5	38.9	43.6	22	20.2	22.5	23.5	29.5	29.5	14.2	14	12.9	11.6	11.6	7	6.6	9.3	5.3	20.6	21	15.4
25	53.9	24.7	59.2	18.7	30.4	26.6	33.7	37.4	37.6	16.8	4.9	12	10.1	9.5	12.3	11.7	11	8.9	13.8	27.1	20.7
12.5	48.4	51.8	74.4	39.9	42.6	31.3	42.7	42.4	47.7	16.2	18	13.2	5.3	13.8	11.9	12.3	9.9	11.8	20.5	29.2	28.2
6.25	82.6	51	64.7	53.3	30.4	58.6	68.9	63	35.5	15.4	28.4	22.2	8.5	19.8	17.9	13.3	15.1	10.3	41.3	33.5	28.3
3.125	95	56.6	60	66.3	72.5	68.3	61.5	74.1	46.2	47.1	40.3	37.6	11.6	29.8	12.4	3.8	18.2	18.8	19.7	40.6	23.4
1.5625	99.7	78.4	78.8	63.5	67.4	86.8	69.9	77.6	68.9	60.1	45.1	57.4	36.6	35.2	35.3	18.3	16.9	22.5	57.8	72.9	62.5
0.78125	102.1	69.9	79.9	93.7	88.2	91.3	99.5	72	89.1	75.8	62.9	64.9	53	40.3	48	21.2	22	22	74.4	82.4	81.1
0.390625	92.5	76.5	47.1	98.6	87.2	97	42.3	89.5	72.3	59.1	81.1	60.5	64.4	65.7	57.7	14.9	22	10.5	64.9	85.6	86.8
0.195312	89.1	92.2	110.9	80.8	88.6	87.2	62.1	70.8	60.8	90.5	54.5	66.4	49	78.5	77.7	42.7	40.6	41.3	100.6	90.9	89.3
0.0976562	95.1	96	81.6	100.1	100.4	85.5	62.3	75.9	55	84.6	105.9	85.2	84.9	80.9	75.3	65.8	56.8	59.4	98.8	95.6	95.8
0.0488281	96.6	92.9	84.5	86.2	70	72.9	58.9	84.7	96.6	96.4	58.3	94.8	55.2	93.5	76.8	73.8	55.8	60	103	102.1	95.7
0.0244141	94.6	85.5	101.2	87.3	61.5	110.7	60	97.7	99	60	83.9	99.7	87.9	84.7	102.8	46	65.3	70.3	86.3	104.2	79.8
0.012207	84.3	92.4	75.3	97.4	143.9	87.6	106.6	86.5	61.9	81.6	60.4	71.9	46.3	101.7	85	62	85.6	70	45	106	79.1
0.00610352	87.4	95.7	97.4	107.1	94.4	65.9	76	102.5	99.2	78.1	71.3	72.1	92.4	103.3	95.4	98.4	93.3	99	86.7	105.1	95.4
0.00305176	85.8	106.8	92.3	107.4	96.1	108	90.7	95.7	101.5	65.1	103.9	92	53.7	99.4	62.7	106.1	101.5	67.8	101.3	97	101.4
0.00152588	103.9	109.7	90.7	107.6	85.1	100.8	60.4	64.9	105.1	102.7	105.3	96	49.9	105.6	101.7	95.1	99.7	102.7	70.8	98.2	101.6
0.000762939	95.6	106.3	100	101.4	104.3	107.6	61.7	101.5	87.5	61.4	105.9	50.7	104.5	110.5	71.2	80.8	91.3	104.9	100	108.8	108.6
0.00038147	92.8	100.9	102.1	108.2	71.6	89.8	102.1	112	80.2	113.9	97.1	98.1	68.4	103.9	101.2	102.1	100.1	93.5	71.5	115.8	100.2
0.000190735	77.5	96.9	61.6	94.4	101.9	82.4	105.9	100.1	65.2	110.2	100	95.6	98.2	106.9	104.5	119.9	101	100.8	100.2	106.6	100.4
9.53674e-05	104.1	95	102.4	107.7	104.4	105.3	106	103.1	118.2	104.3	61.9	103.5	104.5	106.6	99.3	101.3	101.9	107.5	104.7	102.3	88.7
4.76837e-05	103.7	96.6	101.3	102.6	101.4	90.5	107.9	97.7	98.2	106.6	104.5	98	106.6	102.8	103.1	101.9	97.6	92.9	107.4	99	99.6
2.38419e-05	100	95	108.2	104.6	100.1	103.6	104.8	103.3	108.6	111.1	102	98.3	110.3	103.8	102.6	106.9	97.9	102.5	109.7	103.6	106.2
1.19209e-05	101.3	100.2	102.3	106.2	105.2	96.5	103.5	123.5	102	108.3	123.2	86.4	104.7	99.7	99.1	106.5	81	107.9	107.9	108.1	100.7
IC50 (nM)	9152	2306	40920	6060	4335	6106	160.8	9728	4827	2701	1733	1692	140.7	513.4	595.2	56.4	74.73	63.46	1298	1671	1533
Ki (nM)	7052.92	1777.1	31534.7	4670.09	3340.73	4705.54	123.919	7496.81	3719.89	2081.5	1335.52	1303.93	108.429	395.648	458.686	43.4642	57.5901	48.905	1000.29	1287.74	1181.39
Ki (nM)
	R1	R2	R3	Average	SD
38	7052.92	1777.1	31534.7	13454.9	12964.5
39	4670.09	3340.73	4705.54	4238.79	635.186
40	123.919	7496.81	3719.89	3780.21	3010.27
41	2081.5	1335.52	1303.93	1573.65	359.338
42	108.429	395.648	458.686	320.921	152.442
43	43.4642	57.5901	48.905	49.9864	5.81734
44	1000.29	1287.74	1181.39	1156.48	118.666
Rat alpha thrombin inhibition
Replicates are indicated as slopes normalized to DMSO. The slope was calculated through a linear regression of proteolytic substrate cleavage over time.
Peptide	38			39			40			41			42			43			44
Concentration (uM)	R1	R2	R3	R1	R2	R3	R1	R2	R3	R1	R2	R3	R1	R2	R3	R1	R2	R3	R1	R2	R3
100	15.8	16.4	8.2	8.6	7.4	11.4	8.5	10.5	9.7	5.3	5.7	4.1	11.1	8.8	6.3	5.4	5.2	4.3	7.5	5.2	7.4
50	30.2	11.5	16.5	9.4	9.6	8.3	16	15.4	14.7	3.7	8.5	7.9	0.8	7.3	2.5	3.1	5.6	0.5	7.6	10.7	9.3
25	36.8	26.2	18.8	14	11.2	8.1	3.6	15.7	17.5	4.2	6.8	8.8	6.5	0.4	5.6	4.6	8.1	4.9	10.8	13.8	2.6
12.5	49.8	47.2	35.5	23	17.3	19	28.9	25.6	11.1	9.2	8.7	7.8	7.6	6.9	7.3	7.2	11.2	5	11.6	13.6	8.8
6.25	71.7	61.7	68.8	35	30.8	29.6	50.1	39.5	38.6	13.6	12.8	13.7	7.5	8.8	7.9	7.7	6.6	-0.5	12.6	18.3	16.4
3.125	83.7	72.5	77.4	53.4	47.3	48.9	54.9	53.5	52.8	8.2	23.7	18.2	7.9	9.5	5.7	7.5	10.1	7.1	19.8	21.4	23.1
1.5625	89.9	88.6	50.7	38	68.3	64.4	60.2	60.7	63.3	25	25.1	31	15.7	15.6	13.6	8.6	7.9	7.3	29.5	31.9	33.8
0.78125	88.3	82.4	91.2	51.1	75.3	70.4	79.5	71.2	76.6	42.8	23.4	43.3	26.2	23.7	23.1	10.1	10.3	8.9	48.7	32.2	42.2
0.390625	105	93.1	59.9	72.4	80.6	86	58.4	57.7	87.4	38	46.4	45.2	38.3	34	35.5	12.4	9.5	6.1	59.7	45.3	63.3
0.195312	101.4	102.2	81.9	80.3	102.2	95.7	77.4	91.6	90.6	69	50.2	49.8	54.3	44	44.2	18.2	17.7	18.1	57.9	68	74.9
0.0976562	106.1	99.6	107.1	101.3	96.8	84	100.1	93.3	83.6	73.2	69.4	67.8	70.2	69.5	66.8	27.3	26.5	22.9	78	74.1	90.2
0.0488281	113.8	100.8	93.5	95.5	75.4	93.2	100.3	95.3	106.1	83.5	87.2	79	84.8	84.4	72.7	32.8	33.4	28.7	85.6	100.2	83.3
0.0244141	116.5	84.1	102.5	104.4	97.3	93.2	106.7	94.6	110.9	92.3	89.1	86.1	96.7	81.8	91.8	50.2	48.9	44.8	87.6	90.4	103.1
0.012207	97.4	88.6	86.5	107.3	99.3	79	105.9	100.2	97.5	87.5	92	84.9	95.5	96.6	90.7	54.9	61.5	61.2	100.6	96.9	105.9
0.00610352	96.7	102.7	104	86	97.7	122.2	102.6	94.5	101.1	92.6	94.8	84.9	104	93.5	94.8	72.5	78.4	84.7	100.9	96.3	102.1
0.00305176	100.6	93.4	89.7	71.4	100.8	98.3	104.4	102.5	99.7	99.2	99.8	88.1	104.2	96.1	93.1	90.9	88.2	90.2	84.4	99.6	89.5
0.00152588	108.8	100.7	95.7	108.1	101.8	103.2	104.7	100.1	100.7	94.8	97.7	92.4	101.7	97	102.3	90.8	92.4	84.4	110.9	102.8	91.9
0.000762939	91.7	100.9	102.6	106.2	91	101.5	102.8	105.9	89.3	102.3	100.6	67.7	97.9	91.4	101.5	95.8	97.3	89.3	96.9	104.7	92.6
0.00038147	105.1	100.1	102.4	103.9	95.9	106.5	103	99.2	100.1	107.3	92	81.7	106.7	100.9	91	96.2	101.3	91.7	100	99.2	101.2
0.000190735	112.7	100.1	96	111.1	96.6	97	101	93.6	80.4	106.1	99.6	88.4	90.1	101.9	101.4	101.3	100	99	101.7	104.1	101.7
9.53674e-05	111.4	103.7	104.6	108	102	103.8	103	96.4	84.9	92.9	92.2	96.6	96.9	98.1	96.1	96.1	92	94.2	95.8	96.9	102
4.76837e-05	108.7	101.6	109.2	110.4	101	101.1	109.2	85.2	99.3	102.3	101.4	86.4	98.1	100.4	100.7	105.1	89.9	85.4	96.9	93.8	94.4
2.38419e-05	107.4	102.3	104.3	106.4	99.5	91.3	99.9	95.1	101.1	103.2	98.1	102.8	98.8	105.1	93.8	104.9	102.6	101.9	95.3	93.1	98
1.19209e-05	106.1	100.1	101.4	107.5	103.5	101.6	107.2	105.4	103.1	101.7	102.1	101.8	97.9	89.1	104.7	102.6	102.2	91.2	101	99.4	101.8
IC50 (nM)	11750	9258	6335	1339	2670	2440	2598	2776	2674	325.9	228.3	419.7	214.8	178.6	167.8	17.09	20.19	23.07	451.2	308.1	604.6
Ki (nM)	6504.46	5124.96	3506.88	741.232	1478.04	1350.71	1438.18	1536.71	1480.25	180.409	126.38	232.334	118.907	98.8679	92.8893	9.46054	11.1766	12.7709	249.771	170.555	334.689
Ki (nM)
	R1	R2	R3	Average	SD
38	6504.46	5124.96	3506.88	5045.43	1225.05
39	741.232	1478.04	1350.71	1189.99	321.552
40	1438.18	1536.71	1480.25	1485.05	40.3698
41	180.409	126.38	232.334	179.708	43.2582
42	118.907	98.8679	92.8893	103.555	11.1268
43	9.46054	11.1766	12.7709	11.136	1.35175
44	249.771	170.555	334.689	251.672	67.0209

## Sheet: Panel d
Permeability%
TIC values for each compound measured in the top well sample and a sample at the theoretical equilibrium are shown
	Top well sample			Equilibrium sample		Permeability%
Peptide	R1	R2	R3			R1	R2	R3	Average	SD
38	5154536	7478184	6712437	20301731		25.3896	36.8352	33.0634	31.7627	4.76228
39	11671459	10562387	10844240	15776087		73.982	66.9519	68.7385	69.8908	2.98344
40	9698478	10386818	6047440	20580936		47.1236	50.4682	29.3837	42.3251	9.25229
41	17599534	14537219	12382713	23052648		76.345	63.061	53.7149	64.3736	9.28518
42	21180029	11247229	20674525	25221117		83.9774	44.5945	81.9731	70.1816	18.1113
43	16522589	9375007	15531401	20908790		79.0222	44.8376	74.2817	66.0472	15.1218
44	401838	821867	975828	1540394		26.0867	53.3543	63.3492	47.5968	15.7477
Probranolol	1027060	1054634	1113343	1169770		87.8002	90.1574	95.1762	91.0446	3.07592
Furosemide	0	24124	0	1436111		0	1.67981	0	0.559938	0.791872

## Sheet: Panel e
Metabolic stability: RLM CL
TIC values of compounds are indicated
	0 min			5 min			15 min			30 min			60 min
Peptide	R1	R2	R3	R1	R2	R3	R1	R2	R3	R1	R2	R3	R1	R2	R3
32	4102350	4102350	4260631	2223511	2018425	2686035	283425	185564	435364	0	0	35161	0	0	0
43	15121279	15121279	12636158	12214985	10185041	10498454	8936637	6181065	6718551	4407741	2845968	2692424	749207	393357	268692
Peptide	32			43
	R1	R2	R3	R1	R2	R3
Half Life (min)	4.977	5.019	5.928	17.31	16.74	14.9
CL (ul/min/mg protein)	278.481	276.151	233.806	80.0693	82.7957	93.0201
CL (ul/min/mg protein)
Peptide	R1	R2	R3	Average	SD
32	278.481	276.151	233.806	262.812	20.5329
43	80.0693	82.7957	93.0201	85.2951	5.5747

## Sheet: Panel f
Oral bioavailability
TIC values measured for blood samples collected at diffferent timepoints are shown
Compound: 43	p.o. (10 mg/kg)				i.v. (1 mg/kg)
Replicate 1	Time (h)	Compound TIC	Concentration (uM)		Time (h)	Compound TIC	Concentration (uM)
	0.5	93878	0.0733434		0.0833333	7101503	1.95692
	1	65888	0.0514758		0.25	3269116	0.900849
	2	60118	0.046968		0.5	1220827	0.336415
	4	25595	0.0199964		1	414076	0.114104
	8	0	0		2	0	0
	24	0	0		4	0	0
Replicate 2	Time (h)	Compound TIC	Concentration (uM)		Time (h)	Compound TIC	Concentration (uM)
	0.5	799315	0.220262		0.0833333	11577075	3.19022
	1	680720	0.187582		0.25	5906460	1.62761
	2	565951	0.155955		0.5	4558176	1.25607
	4	202269	0.055738		1	2427131	0.668829
	8	0	0		2	1056407	0.291107
	24	0	0		4	0	0
Replicate 3	Time (h)	Compound TIC	Concentration (uM)		Time (h)	Compound TIC	Concentration (uM)
	0.5	922483	0.254203		0.0833333	7910254	2.17978
	1	338014	0.0931443		0.25	3393703	0.935181
	2	716194	0.197357		0.5	1783676	0.491516
	4	130786	0.0360399		1	769476	0.21204
	8	0	0		2	0	0
	24	0	0		4	0	0

## Sheet: Panel g
Gastrointestinal stability
Compound	Molecular weight (Da)	Standard slope
43	585.2	1279980
Oxidized 43	601.2	Since the exact identity of the oxidized compound 43 is unknown, the standard slope is approximated using the intact compound 43
Organ	Organ weight (g)	Compound 43 TIC	Oxidized compound 43 (Mass +16) TIC	Compound 43 (uM)	Oxidized Compound 43 (uM)
Stomach	2.206	40439177	0	31.5936	0
Stomach - content	0.646	112136046	0	87.6077	0
Upper small instestine	3.122	3266270	3459105	2.55181	2.70247
Upper small instestine - content	0.898	16734467	32233184	13.074	25.1826
Lower small instestine	2.284	802699	0	0.627118	0
Lower small instestine - content	0.812	3773896	8549503	2.9484	6.6794
Large intestine	2.696	638314	0	0.498691	0
Large intestine - content	1.345	839611	0	0.655956	0
