# Supplementary material for: De novo development of small cyclic peptides that are orally bioavailable
Source: Nat Chem Biol. 2023 Dec 28;20(5):624–33. doi: 10.1038/s41589-023-01496-y (PMC11062899; doi:10.1038/s41589-023-01496-y)
Supplement: Supplementary file 8 — Raw data of Fig. 6. [file 41589_2023_1496_MOESM8_ESM.xlsx]

## Sheet: Panel a
Residual thrombin activities are indicated as slopes normalized to DMSO. The slope was calculated through a linear regression of proteolytic substrate cleavage over time.
Carboxylic acid diversity	Human thrombin residual activity	Rat thrombin residual activity
A11	8.192	5.552
A12	98.55	102.7
A15	97.25	104.7
A16	75.77	54.4
A17	95.72	89.79
A18	98.2	93.87
A19	15.46	7.275
A20	76.74	68.44
A21	101.1	99.58
A22	8.901	6.488
A23	98.69	96.46
A24	99.19	96.76
A25	98.97	97.35
A26	100.4	97.27
A27	98.1	89.17
A28	97.99	100.6
A29	84.65	63.46
A30	95.92	95.79
Note: Carboxylic acids were appended to the N-terminal amine of peptide 43

## Sheet: Panel c
Human alpha thrombin inhibition
Replicates are indicated as slopes normalized to DMSO. The slope was calculated through a linear regression of proteolytic substrate cleavage over time.
Peptide	43			45			46
Concentration (uM)	R1	R2	R3	R1	R2	R3	R1	R2	R3
100	10.6	8.4	8.4	11.2603	11.6487	10.6496	10.4015	9.76648	9.90476
50	6.6	9.3	5.3	11.7117	11.4297	7.75453	11.3399	10.4148	8.0144
25	11.7	11	8.9	12.2244	11.8858	11.6471	11.8592	11.0392	10.461
12.5	12.3	9.9	11.8	13.898	11.8163	11.2729	5.25082	12.198	12.3591
6.25	13.3	15.1	10.3	15.9458	15.5618	14.9131	14.7782	13.5366	13.5107
3.125	3.8	18.2	18.8	19.3615	19.4118	18.3507	15.99	13.2959	14.5542
1.5625	18.3	16.9	22.5	26.6259	25.4774	25.4664	20.1822	17.8896	18.0538
0.78125	21.2	22	22	36.6132	34.9662	35.0905	26.0373	23.9821	23.95
0.390625	14.9	22	10.5	49.5795	45.6531	48.9617	32.0197	29.4889	28.8821
0.195312	42.7	40.6	41.3	64.4475	63.835	63.5447	45.4297	43.2006	43.8439
0.0976562	65.8	56.8	59.4	76.2557	76.4605	77.0985	54.9504	53.1473	52.5425
0.0488281	73.8	55.8	60	85.4672	84.9249	86.3673	66.2149	64.4263	64.0834
0.0244141	46	65.3	70.3	93.3179	91.721	93.0443	80.112	79.6446	79.3136
0.012207	62	85.6	70	98.0147	95.3952	97.5026	87.5978	86.8713	86.8636
0.00610352	98.4	93.3	99	99.6948	99.4938	101.975	94.3136	94.5547	94.3697
0.00305176	106.1	101.5	67.8	101.337	101.872	102.371	97.6364	98.1074	98.5662
0.00152588	95.1	99.7	102.7	101.744	103.256	104.452	101.503	101.131	102.552
0.000762939	80.8	91.3	104.9	102.43	102.399	103.257	99.868	102.323	103.266
0.00038147	102.1	100.1	93.5	103.11	102.34	104.436	102.678	102.917	102.574
0.000190735	119.9	101	100.8	102.997	99.1762	104.963	103.156	103.962	103.686
9.53674e-05	101.3	101.9	107.5	103.44	102.29	101.04	102.824	104.563	103.251
4.76837e-05	101.9	97.6	92.9	101.879	103.125	105.174	102.3	105.195	103.427
2.38419e-05	106.9	97.9	102.5	102.913	103.385	104	104.848	104.235	105.562
1.19209e-05	106.5	81	107.9	102.579	106.179	105.734	103.794	104.122	105.527
IC50 (nM)	56.4	74.73	63.46	272.9	251.8	268.1	94.09	79.77	79.71
Ki (nM)	43.4642	57.5901	48.905	210.308	194.048	206.609	72.5097	61.4741	61.4279
Peptide	R1	R2	R3	Average	SD
43	43.4642	57.5901	48.905	49.9864	5.81734
45	210.308	194.048	206.609	203.655	6.95924
46	72.5097	61.4741	61.4279	65.1372	5.21316
Rat alpha thrombin inhibition
Replicates are indicated as slopes normalized to DMSO. The slope was calculated through a linear regression of proteolytic substrate cleavage over time.
Peptide	43			45			46
Concentration (uM)	R1	R2	R3	R1	R2	R3	R1	R2	R3
100	5.4	5.2	4.3	6.87387	7.75366	7.93187	8.30747	7.27674	7.24894
50	3.1	5.6	0.5	8.09232	8.09548	7.96688	7.61838	7.231	7.41589
25	4.6	8.1	4.9	8.25944	8.04711	8.83384	12.0281	7.72569	6.92278
12.5	7.2	11.2	5	8.49677	8.29199	8.29516	5.69782	7.9558	8.32911
6.25	7.7	6.6	-0.5	9.27013	9.2886	10.2741	10.0975	8.52069	8.34917
3.125	7.5	10.1	7.1	10.1415	10.0984	10.2544	9.59295	9.42318	8.92444
1.5625	8.6	7.9	7.3	12.6366	12.2747	12.5486	10.8191	10.1936	9.78207
0.78125	10.1	10.3	8.9	16.4665	16.1454	16.163	13.0013	11.688	11.5197
0.390625	12.4	9.5	6.1	22.733	22.8486	22.4521	15.0476	13.9673	13.6309
0.195312	18.2	17.7	18.1	34.1887	33.7714	33.165	21.1239	19.9788	19.7742
0.0976562	27.3	26.5	22.9	46.4358	46.0985	46.664	26.6028	25.3823	25.1152
0.0488281	32.8	33.4	28.7	57.8782	58.1289	57.0306	33.7283	33.5636	33.1333
0.0244141	50.2	48.9	44.8	71.7632	70.1324	70.9715	48.6519	49.3172	48.7745
0.012207	54.9	61.5	61.2	80.5303	81.0917	80.7281	60.2609	60.4011	59.6448
0.00610352	72.5	78.4	84.7	75.1902	85.9242	86.8061	72.7733	73.3855	72.9661
0.00305176	90.9	88.2	90.2	90.767	91.5078	91.1709	80.9269	81.1269	81.8936
0.00152588	90.8	92.4	84.4	95.0873	94.7124	94.6933	88.7615	87.8695	87.4237
0.000762939	95.8	97.3	89.3	94.4579	94.5208	95.3525	91.1976	92.2242	91.2812
0.00038147	96.2	101.3	91.7	97.2311	95.4842	95.9437	92.9356	94.6642	93.9817
0.000190735	101.3	100	99	97.0563	97.0802	95.3034	94.6451	95.0043	96.1328
9.53674e-05	96.1	92	94.2	96.3895	96.9804	98.3683	95.7945	95.0828	95.6102
4.76837e-05	105.1	89.9	85.4	97.4649	97.3856	98.162	95.3665	96.376	96.5507
2.38419e-05	104.9	102.6	101.9	93.5096	98.8656	98.6428	96.3059	97.678	98.105
1.19209e-05	102.6	102.2	91.2	99.367	99.819	100.745	99.4469	100.278	100.632
IC50 (nM)	17.09	20.19	23.07	67.01	66.06	64.25	18.63	18.79	18.21
Ki (nM)	9.46054	11.1766	12.7709	37.0948	36.5689	35.567	10.313	10.4016	10.0805
Ki (nM)
Peptide	R1	R2	R3	Average	SD
43	9.46054	11.1766	12.7709	11.136	1.35175
45	37.0948	36.5689	35.567	36.4102	0.633758
46	10.313	10.4016	10.0805	10.2651	0.135396

## Sheet: Panel d
Permeability%
TIC values for each compound measured in the top well sample and a sample at the theoretical equilibrium are shown
	Top well sample			Equilibrium sample		Permeability%
Peptide	R1	R2	R3			R1	R2	R3	Average	SD
43	10503550	11345306	10759316	19851672		52.9102	57.1504	54.1985	54.753	1.77491
45	10804303	11244636	15609781	19065728		56.6687	58.9783	81.8735	65.8402	11.3764
46	10023974	10230355	12950122	20287568		49.4094	50.4267	63.8328	54.5563	6.57259

## Sheet: Panel e
Metabolic stability: RLM CL
TIC values of compounds are indicated
	0 min			5 min			15 min			30 min			60 min
Peptide	R1	R2	R3	R1	R2	R3	R1	R2	R3	R1	R2	R3	R1	R2	R3
32	4102350	4102350	4260631	2223511	2018425	2686035	283425	185564	435364	0	0	35161	0	0	0
43	15121279	15121279	12636158	12214985	10185041	10498454	8936637	6181065	6718551	4407741	2845968	2692424	749207	393357	268692
46	14110188	14110188	12352514	13677902	11194388	11188088	10674204	7516980	9028625	7710068	5736371	6256299	3465219	2801334	3774480
Peptide	32			43			46
	R1	R2	R3	R1	R2	R3	R1	R2	R3
Half Life (min)	4.977	5.019	5.928	17.31	16.74	14.9	33.39	33.04	32.99
CL (ul/min/mg protein)	278.481	276.151	233.806	80.0693	82.7957	93.0201	41.5094	41.9492	42.0127
CL (ul/min/mg protein)
Peptide	R1	R2	R3	Average	SD
32	278.481	276.151	233.806	262.812	20.5329
43	80.0693	82.7957	93.0201	85.2951	5.5747
46	33.39	33.04	32.99	33.14	0.177951

## Sheet: Panel f
Inhibitor specificity profiling
Residual protease activity
	Thrombin (human)					Plasma kallikrein					Factor Xia					APC					Factor XIIa					Trypsin
Conc. (nM)	R1	R2	R3		Conc. (nM)	R1	R2	R3		Conc. (nM)	R1	R2	R3		Conc. (nM)	R1	R2	R3		Conc. (nM)	R1	R2	R3		Conc. (nM)	R1	R2	R3
1000	3.89616	4.0278	3.79729		40000	101.139	96.9881	98.9494		40000	99.1068	100.957	99.5747		40000	95.6915	97.0373	95.4948		40000	94.7273	100.483	101.091		40000	84.7007	83.0145	85.2881
500	7.59777	7.4341	7.41631		20000	101.163	98.6846	98.9429		20000	94.4523	93.9313	90.2948		20000	94.8509	98.4278	96.7959		20000	93.0188	104.567	101.066		20000	92.2733	92.6615	96.5151
250	15.1464	14.1829	14.5877		10000	100.289	97.092	98.3329		10000	95.1009	95.6857	95.4305		10000	101.668	94.0964	93.5744		10000	96.4546	104.445	105.711		10000	98.9813	98.2784	97.2745
125	26.9948	25.5261	25.4735		5000	98.6683	96.4236	96.8631		5000	110.931	104.29	104.689		5000	98.3116	98.9688	99.1421		5000	96.3517	102.89	108.848		5000	98.1617	98.0746	98.2207
62.5	44.1338	42.4834	42.8427		2500	103.406	100.423	99.0013		2500	101.897	100.728	100.382		2500	94.8766	96.5298	96.6438		2500	101.399	100.252	106.36		2500	97.6494	96.6619	98.5791
31.25	59.2688	58.1087	56.4262		1250	101.254	99.8606	96.3116		1250	95.9515	96.1163	95.0823		1250	93.2413	97.3235	95.0901		1250	99.2668	103.965	102.191		1250	97.8354	97.6494	96.9775
15.625	75.4736	73.3426	73.1212		625	106.149	103.718	102.142		625	97.6023	93.9764	96.0791		625	100.435	91.1533	89.0675		625	97.3213	115.844	103.111		625	99.2852	99.2852	98.0285
7.8125	89.2169	86.4541	77.0792		312.5	102.095	105.624	105.715		312.5	107.236	89.3033	91.9854		312.5	95.0722	90.6145	94.3736		312.5	98.69	101.353	105.693		312.5	98.6744	98.1848	98.2207
3.90625	91.5238	93.3234	91.3189		156.25	96.3678	108.117	103.959		156.25	107.563	106.967	105.221		156.25	95.0722	104.33	101.668		156.25	96.6292	95.6533	104.938		156.25	97.3483	98.2013	97.6494
1.95312	95.1652	97.6967	95.262		78.125	103.238	99.7142	96.6488		78.125	101.126	100.659	100.766		78.125	108.235	108.329	107.281		78.125	96.1179	102.403	80.0426		78.125	98.4281	97.5718	98.2013
0.976562	99.7715	102.672	98.8719		39.0625	104.418	99.6542	94.3634		39.0625	101.495	99.1494	100.714		39.0625	96.2526	96.7266	98.9711		39.0625	100.922	93.474	95.1841		39.0625	99.2852	100.023	98.5791

## Sheet: Panel g
Oral bioavailability
TIC values measured for blood samples collected at diffferent timepoints are shown
Compound: 46	p.o. (10 mg/kg)				i.v. (1 mg/kg)
Replicate 1	Time (h)	Compound TIC	Concentration (uM)		Time (h)	Compound TIC	Concentration (uM)
	0.5	386134	0.525044		0.0833333	6504733	1.14866
	1	282690	0.384387		0.25	3983168	0.703384
	2	106586	0.14493		0.5	1285526	0.22701
	4	33892	0.0460845		1	497980	0.0879378
	8	0	0		2	0	0
	24	0	0		4	0	0
Replicate 2	Time (h)	Compound TIC	Concentration (uM)		Time (h)	Compound TIC	Concentration (uM)
	0.5	1527969	0.29129		0.0833333	7437300	1.31335
	1	1203547	0.241527		0.25	3361268	0.593563
	2	1017662	0.202319		0.5	1560282	0.275529
	4	385343	0.0765087		1	694193	0.122587
	8	0	0		2	0	0
	24	0	0		4	0	0
Replicate 3	Time (h)	Compound TIC	Concentration (uM)		Time (h)	Compound TIC	Concentration (uM)
	0.5	2126088	0.375444		0.0833333	10425676	1.84106
	1	1801223	0.318076		0.25	5588984	0.986953
	2	1242485	0.219409		0.5	2178746	0.384743
	4	648592	0.114534		1	700223	0.123652
	8	97048	0.0171376		2	302825	0.0534756
	24	0	0		4	0	0
