# Supplementary material for: De novo development of small cyclic peptides that are orally bioavailable
Source: Nat Chem Biol. 2023 Dec 28;20(5):624–33. doi: 10.1038/s41589-023-01496-y (PMC11062899; doi:10.1038/s41589-023-01496-y)
Supplement: Supplementary file 9 — Raw data of Extended Data Fig. 1. [file 41589_2023_1496_MOESM9_ESM.xlsx]

## Sheet: Extended Data Figure 1
Peptide purity
Values are indicated as %purity based on UV220nm absorbance. Corresponding chromatograms are provided in the supplementary figures.
Peptide	Purity
P1	98
P2	97
P3	94
P4	93
P5	83
P6	93
P7	91
P8	95
