# Supplementary material for: De novo development of small cyclic peptides that are orally bioavailable
Source: Nat Chem Biol. 2023 Dec 28;20(5):624–33. doi: 10.1038/s41589-023-01496-y (PMC11062899; doi:10.1038/s41589-023-01496-y)
Supplement: Supplementary file 10 — Raw data of Extended Data Fig. 2. [file 41589_2023_1496_MOESM10_ESM.xlsx]

## Sheet: Panel a
Amino acids are indicated from N- to C-terminal end. The C-terminal always contained a cysteamine.
Residual thrombin activities are indicated as slopes normalized to DMSO. The slope was calculated through a linear regression of proteolytic substrate cleavage over time.
AA1	AA2	AA3	Linker	Acid	Residual thrombin acitivity
Cysteine	X5	X22	L2	A11	3.076
3-Mercaptopropionic acid	X13	X3	L1	A11	12.9601
Cysteine	X8	X22	L2	A11	14.5663
3-Mercaptopropionic acid	X13	X1	L1	A11	16.5963
3-Mercaptopropionic acid	X8	X18	L3	A11	19.7983
3-Mercaptopropionic acid	X10	X17	L1	A11	21.5057
3-Mercaptopropionic acid	X13	X2	L1	A11	21.8593
3-Mercaptopropionic acid	X13	X7	L1	A11	23.07
Cysteine	X5	X30	L2	A11	23.2656
Cysteine	X3	X27	L1	A11	25.1954
Cysteine	X1	X27	L1	A11	26.4383
Cysteine	X28	X8	L1	A11	26.7636
Cysteine	X3	X23	L1	A11	27.8687
Cysteine	X5	X26	L2	A11	29.2614
Cysteine	X1	X24	L1	A11	30.0652
Cysteine	X5	X30	L1	A11	30.4138
3-Mercaptopropionic acid	X8	X18	L4	A11	31.1043
Cysteine	X28	X4	L1	A11	31.2493
Cysteine	X5	X29	L2	A11	31.9134
3-Mercaptopropionic acid	X3	X17	L1	A11	31.9234
3-Mercaptopropionic acid	X8	X20	L2	A11	31.9254
Cysteine	X1	X23	L1	A11	32.1575
Cysteine	X1	X25	L1	A11	32.5758
Cysteine	X28	X7	L1	A11	32.6751
3-Mercaptopropionic acid	X13	X2	L2	A11	32.782
Cysteine	X28	X3	L1	A11	32.9726
Cysteine	X5	X21	L1	A11	33.1189
Cysteine	X5	X24	L1	A11	33.4306
Cysteine	X1	X21	L1	A11	33.6023
3-Mercaptopropionic acid	X18	X10	L4	A11	33.8858
Cysteine	X5	X26	L1	A11	34.0042
Cysteine	X3	X21	L1	A11	34.8907
3-Mercaptopropionic acid	X13	X10	L1	A11	35.6003
Cysteine	X5	X25	L2	A11	36.4433
Cysteine	X10	X29	L2	A13	37.4002
Cysteine	X3	X25	L1	A11	38.4543
3-Mercaptopropionic acid	X13	X5	L2	A11	39.3768
3-Mercaptopropionic acid	X13	X1	L2	A11	39.7991
3-Mercaptopropionic acid	X5	X18	L1	A11	40.7438
Cysteine	X3	X22	L1	A11	40.7565
3-Mercaptopropionic acid	X13	X3	L2	A11	41.3955
Cysteine	X1	X30	L1	A11	42.7671
3-Mercaptopropionic acid	X18	X7	L1	A11	43.3764
Cysteine	X2	X27	L1	A11	43.4541
3-Mercaptopropionic acid	X18	X1	L1	A11	43.7096
3-Mercaptopropionic acid	X18	X5	L2	A11	43.9584
3-Mercaptopropionic acid	X11	X7	L2	A11	44.2057
3-Mercaptopropionic acid	X3	X20	L2	A11	44.7324
Cysteine	X23	X4	L1	A11	45.5258
Cysteine	X26	X8	L1	A12	45.5984
3-Mercaptopropionic acid	X18	X2	L1	A11	45.756
3-Mercaptopropionic acid	X18	X4	L1	A11	46.6221
Cysteine	X8	X22	L1	A11	46.6668
Cysteine	X10	X29	L1	A13	46.8737
Cysteine	X5	X22	L1	A11	47.1448
Cysteine	X7	X23	L1	A11	47.2518
Cysteine	X7	X25	L1	A11	47.3434
3-Mercaptopropionic acid	X3	X20	L1	A11	47.3763
Cysteine	X2	X25	L1	A11	47.4782
Cysteine	X3	X24	L1	A11	47.4971
3-Mercaptopropionic acid	X8	X20	L1	A11	47.5747
Cysteine	X2	X22	L1	A11	47.8763
Cysteine	X6	X24	L2	A11	47.9302
Cysteine	X7	X25	L2	A7	47.9641
Cysteine	X8	X24	L2	A11	48.0881
3-Mercaptopropionic acid	X18	X5	L1	A11	48.128
3-Mercaptopropionic acid	X18	X8	L2	A11	48.2787
Cysteine	X24	X8	L1	A12	48.3036
3-Mercaptopropionic acid	X13	X4	L1	A11	48.6799
3-Mercaptopropionic acid	X4	X20	L2	A11	48.7061
Cysteine	X2	X23	L1	A11	49.0121
Cysteine	X27	X3	L1	A11	49.2245
3-Mercaptopropionic acid	X18	X8	L1	A11	49.2637
Cysteine	X23	X3	L1	A11	50.3028
Cysteine	X27	X10	L2	A11	50.5805
Cysteine	X23	X7	L1	A11	50.6604
Cysteine	X23	X9	L1	A11	50.902
3-Mercaptopropionic acid	X5	X20	L2	A11	50.9118
3-Mercaptopropionic acid	X7	X17	L1	A11	51.6668
3-Mercaptopropionic acid	X18	X7	L2	A11	51.7049
Cysteine	X28	X2	L2	A11	51.7975
3-Mercaptopropionic acid	X4	X20	L1	A11	53.2357
Cysteine	X28	X5	L1	A11	53.3972
3-Mercaptopropionic acid	X18	X3	L1	A11	53.6986
Cysteine	X23	X1	L1	A11	54.5332
Cysteine	X5	X25	L1	A11	54.5459
Cysteine	X28	X9	L1	A11	54.6311
Cysteine	X2	X21	L1	A11	55.7427
Cysteine	X2	X26	L1	A11	55.7631
3-Mercaptopropionic acid	X16	X3	L1	A11	55.9129
3-Mercaptopropionic acid	X8	X17	L1	A11	56.0096
3-Mercaptopropionic acid	X16	X3	L2	A11	56.0631
3-Mercaptopropionic acid	X20	X4	L1	A11	56.0707
Cysteine	X9	X28	L2	A11	56.0973
3-Mercaptopropionic acid	X13	X8	L2	A11	56.3549
Cysteine	X2	X30	L1	A11	56.6316
3-Mercaptopropionic acid	X15	X6	L1	A5	56.7885
Cysteine	X27	X1	L1	A12	57.1954
Cysteine	X23	X2	L1	A11	57.2461
Cysteine	X25	X4	L1	A11	57.5004
Cysteine	X23	X1	L1	A12	57.5107
3-Mercaptopropionic acid	X15	X6	L1	A6	57.5918
3-Mercaptopropionic acid	X18	X6	L2	A11	57.6046
3-Mercaptopropionic acid	X7	X20	L1	A11	57.7686
Cysteine	X3	X30	L1	A11	57.9341
3-Mercaptopropionic acid	X12	X8	L2	A7	58.2
Cysteine	X7	X25	L1	A7	58.6442
3-Mercaptopropionic acid	X16	X2	L2	A11	58.7752
Cysteine	X25	X5	L1	A12	58.912
3-Mercaptopropionic acid	X1	X20	L2	A11	59.1441
Cysteine	X6	X24	L1	A11	59.3763
3-Mercaptopropionic acid	X3	X17	L2	A11	59.4806
3-Mercaptopropionic acid	X20	X1	L1	A11	59.6534
3-Mercaptopropionic acid	X9	X20	L2	A11	59.8737
3-Mercaptopropionic acid	X8	X13	L1	A7	59.93
3-Mercaptopropionic acid	X13	X8	L1	A11	60.1825
Cysteine	X25	X3	L1	A12	60.31
3-Mercaptopropionic acid	X15	X6	L1	A7	60.3268
Cysteine	X27	X8	L2	A7	60.4207
3-Mercaptopropionic acid	X12	X6	L1	A7	60.4495
Cysteine	X23	X8	L2	A11	60.5706
3-Mercaptopropionic acid	X18	X1	L2	A11	60.7182
Cysteine	X9	X29	L2	A11	60.9329
Cysteine	X30	X3	L1	A12	60.9469
Cysteine	X5	X27	L2	A11	61.0616
3-Mercaptopropionic acid	X14	X1	L1	A11	61.1911
Cysteine	X24	X9	L1	A12	61.2359
Cysteine	X23	X8	L1	A11	61.4482
3-Mercaptopropionic acid	X16	X4	L2	A11	61.616
Cysteine	X4	X30	L1	A11	61.8717
Cysteine	X2	X22	L2	A11	61.9627
3-Mercaptopropionic acid	X5	X14	L1	A7	62.1003
3-Mercaptopropionic acid	X4	X18	L1	A11	62.3281
Cysteine	X24	X5	L1	A12	62.6235
Cysteine	X6	X26	L1	A11	62.6639
Cysteine	X2	X24	L1	A11	62.7046
3-Mercaptopropionic acid	X20	X10	L1	A11	62.8192
3-Mercaptopropionic acid	X20	X7	L1	A11	62.8407
3-Mercaptopropionic acid	X18	X3	L2	A11	63.02
Cysteine	X25	X6	L1	A11	63.2212
Cysteine	X3	X26	L1	A11	63.2784
Cysteine	X1	X24	L1	A7	63.3938
Cysteine	X25	X1	L1	A12	63.4649
3-Mercaptopropionic acid	X18	X4	L2	A11	63.4835
3-Mercaptopropionic acid	X16	X9	L4	A11	63.5146
3-Mercaptopropionic acid	X5	X18	L2	A11	63.6422
Cysteine	X29	X7	L2	A11	63.8354
3-Mercaptopropionic acid	X16	X5	L1	A5	63.872
3-Mercaptopropionic acid	X5	X17	L2	A11	63.904
Cysteine	X23	X8	L1	A12	63.929
Cysteine	X3	X29	L1	A11	63.9383
3-Mercaptopropionic acid	X20	X2	L1	A11	64.0628
Cysteine	X2	X29	L1	A7	64.1182
Cysteine	X23	X7	L1	A12	64.2123
Cysteine	X29	X5	L2	A11	64.3829
Cysteine	X4	X22	L2	A7	64.4438
3-Mercaptopropionic acid	X7	X20	L2	A11	64.4741
3-Mercaptopropionic acid	X16	X8	L3	A11	64.4836
Cysteine	X25	X6	L1	A7	64.5339
Cysteine	X10	X29	L1	No acid	64.6116
3-Mercaptopropionic acid	X2	X18	L1	A11	64.7867
3-Mercaptopropionic acid	X13	X6	L2	A11	64.808
Cysteine	X30	X9	L1	A12	64.8371
Cysteine	X23	X10	L1	A11	65.0565
Cysteine	X10	X29	L1	A5	65.2277
3-Mercaptopropionic acid	X13	X4	L2	A11	65.2755
3-Mercaptopropionic acid	X4	X17	L1	A11	65.3984
3-Mercaptopropionic acid	X10	X20	L1	A11	65.6917
Cysteine	X30	X1	L1	A12	65.8897
Cysteine	X25	X10	L1	A12	65.9009
3-Mercaptopropionic acid	X20	X8	L1	A11	66.1437
Cysteine	X25	X9	L1	A12	66.2692
3-Mercaptopropionic acid	X17	X8	L2	A11	66.3845
Cysteine	X4	X27	L1	A11	66.5268
3-Mercaptopropionic acid	X17	X4	L1	A7	66.5618
3-Mercaptopropionic acid	X16	X1	L2	A11	66.6012
Cysteine	X7	X30	L2	A11	66.63
Cysteine	X9	X25	L2	A7	66.7148
Cysteine	X1	X22	L2	A11	66.7243
3-Mercaptopropionic acid	X17	X3	L1	A7	66.7406
Cysteine	X28	X8	L1	A12	66.7584
Cysteine	X27	X7	L1	A11	66.9398
Cysteine	X10	X29	L1	A8	67.0059
3-Mercaptopropionic acid	X20	X3	L1	A11	67.2005
Cysteine	X8	X28	L2	A11	67.265
3-Mercaptopropionic acid	X5	X20	L1	A11	67.3062
Cysteine	X23	X3	L2	A11	67.3921
3-Mercaptopropionic acid	X10	X20	L2	A11	67.4459
Cysteine	X4	X22	L1	A11	67.4918
3-Mercaptopropionic acid	X16	X10	L1	A7	67.5291
Cysteine	X7	X30	L2	A7	67.5362
3-Mercaptopropionic acid	X17	X9	L2	A11	67.5998
Cysteine	X4	X25	L1	A11	67.6676
Cysteine	X2	X25	L1	A12	67.9371
Cysteine	X1	X29	L1	A11	67.9484
3-Mercaptopropionic acid	X11	X9	L2	A11	68.0427
Cysteine	X24	X3	L1	A12	68.0649
Cysteine	X30	X4	L1	A12	68.074
Cysteine	X22	X4	L1	A12	68.2365
3-Mercaptopropionic acid	X9	X20	L1	A11	68.2409
Cysteine	X9	X26	L2	A7	68.3516
Cysteine	X25	X6	L1	A10	68.3972
Cysteine	X25	X4	L1	A12	68.4575
Cysteine	X29	X1	L1	A12	68.5885
3-Mercaptopropionic acid	X13	X8	L3	A11	68.6005
3-Mercaptopropionic acid	X13	X8	L4	A11	68.6874
3-Mercaptopropionic acid	X16	X7	L2	A11	68.7343
Cysteine	X24	X6	L1	A12	68.7858
Cysteine	X7	X22	L1	A11	68.8197
Cysteine	X9	X22	L2	A11	68.8545
Cysteine	X1	X22	L3	A11	68.9883
Cysteine	X23	X3	L1	A12	69.081
3-Mercaptopropionic acid	X18	X7	L2	A7	69.1148
Cysteine	X25	X6	L1	A5	69.1346
Cysteine	X24	X7	L1	A12	69.1812
Cysteine	X29	X9	L1	A12	69.2639
Cysteine	X28	X10	L2	A11	69.299
Cysteine	X1	X29	L2	A11	69.3678
Cysteine	X30	X3	L2	A7	69.4657
3-Mercaptopropionic acid	X13	X5	L1	A11	69.4733
Cysteine	X5	X29	L1	A7	69.5319
Cysteine	X10	X27	L1	A11	69.6122
3-Mercaptopropionic acid	X3	X18	L2	A11	69.7161
Cysteine	X10	X29	L1	A12	69.7726
Cysteine	X28	X10	L1	A11	69.9353
Cysteine	X10	X25	L1	A11	69.991
Cysteine	X3	X30	L1	A7	70.0634
3-Mercaptopropionic acid	X18	X6	L1	A11	70.0991
Cysteine	X23	X4	L1	A12	70.1234
3-Mercaptopropionic acid	X15	X6	L1	No acid	70.2437
Cysteine	X5	X24	L2	A11	70.2499
3-Mercaptopropionic acid	X2	X18	L2	A11	70.3736
3-Mercaptopropionic acid	X20	X2	L2	A11	70.479
Cysteine	X28	X1	L1	A11	70.5013
Cysteine	X1	X22	L4	A11	70.5064
Cysteine	X7	X24	L1	A12	70.5182
Cysteine	X25	X6	L1	A13	70.5781
3-Mercaptopropionic acid	X6	X20	L2	A11	70.7719
Cysteine	X10	X29	L1	A7	70.8153
3-Mercaptopropionic acid	X19	X6	L1	A7	70.8656
Cysteine	X2	X23	L2	A11	70.8662
Cysteine	X22	X8	L1	A12	70.9285
Cysteine	X3	X21	L1	A12	70.9292
Cysteine	X5	X24	L1	A12	70.9999
3-Mercaptopropionic acid	X20	X3	L2	A11	71.0604
Cysteine	X24	X4	L1	A12	71.2739
Cysteine	X30	X5	L1	A11	71.3063
3-Mercaptopropionic acid	X20	X10	L2	A11	71.3336
Cysteine	X5	X29	L1	A11	71.3699
Cysteine	X27	X2	L2	A7	71.4641
3-Mercaptopropionic acid	X1	X11	L1	A7	71.4855
Cysteine	X1	X26	L1	A11	71.5656
Cysteine	X27	X1	L1	A11	71.5989
Cysteine	X25	X7	L1	A12	71.6948
Cysteine	X30	X6	L1	No acid	71.8131
Cysteine	X25	X6	L1	No acid	71.8849
Cysteine	X21	X8	L1	A11	71.9205
Cysteine	X24	X2	L1	A11	72.1125
Cysteine	X1	X23	L2	A11	72.1759
Cysteine	X4	X23	L1	A12	72.1784
Cysteine	X8	X30	L2	A11	72.255
Cysteine	X1	X26	L1	A7	72.279
Cysteine	X21	X9	L1	A11	72.3391
Cysteine	X25	X4	L2	A7	72.3492
Cysteine	X7	X28	L1	A7	72.3495
Cysteine	X7	X25	L1	A12	72.3526
Cysteine	X25	X6	L1	A6	72.3865
Cysteine	X8	X29	L2	A11	72.4437
Cysteine	X9	X23	L1	A11	72.4816
Cysteine	X8	X26	L2	A11	72.5279
Cysteine	X1	X25	L1	A7	72.5396
3-Mercaptopropionic acid	X13	X7	L2	A11	72.54
Cysteine	X22	X3	L1	A12	72.5957
Cysteine	X30	X1	L1	A7	72.6216
3-Mercaptopropionic acid	X6	X13	L2	A11	72.6558
Cysteine	X22	X2	L1	A12	72.6621
3-Mercaptopropionic acid	X20	X7	L2	A11	72.7957
Cysteine	X4	X26	L1	A11	72.8936
3-Mercaptopropionic acid	X8	X18	L1	A11	72.8985
Cysteine	X7	X27	L2	A11	72.9965
Cysteine	X3	X25	L2	A11	73.0172
3-Mercaptopropionic acid	X18	X2	L2	A11	73.2248
Cysteine	X7	X25	L2	A11	73.2436
Cysteine	X1	X25	L2	A11	73.4514
Cysteine	X10	X29	L1	A9	73.4529
Cysteine	X6	X22	L1	A11	73.4988
Cysteine	X4	X21	L2	A11	73.5371
Cysteine	X7	X24	L2	A11	73.5886
Cysteine	X26	X1	L1	A7	73.604
Cysteine	X10	X29	L2	A7	73.6365
Cysteine	X21	X4	L1	A11	73.7331
Cysteine	X8	X24	L2	A7	73.7685
Cysteine	X4	X27	L1	A12	73.7786
3-Mercaptopropionic acid	X5	X17	L1	A11	73.7862
Cysteine	X9	X28	L1	A11	73.803
Cysteine	X6	X26	L2	A11	73.8428
Cysteine	X5	X22	L2	A7	73.8825
Cysteine	X10	X29	L1	A14	73.8873
Cysteine	X23	X5	L1	A11	74.0444
Cysteine	X1	X23	L2	A7	74.1986
Cysteine	X26	X2	L1	A11	74.2723
Cysteine	X29	X10	L2	A11	74.2736
Cysteine	X28	X1	L2	A11	74.3113
3-Mercaptopropionic acid	X15	X6	L1	A11	74.3395
Cysteine	X8	X25	L1	A12	74.3925
3-Mercaptopropionic acid	X15	X6	L1	A10	74.4101
Cysteine	X4	X22	L1	A12	74.4113
3-Mercaptopropionic acid	X13	X10	L2	A11	74.44
Cysteine	X21	X1	L1	A11	74.458
3-Mercaptopropionic acid	X4	X15	L1	A8	74.4927
Cysteine	X3	X30	L1	A12	74.5384
Cysteine	X29	X2	L1	A12	74.6668
Cysteine	X4	X23	L2	A11	74.689
Cysteine	X30	X7	L2	A11	74.792
Cysteine	X9	X24	L1	A12	74.8047
3-Mercaptopropionic acid	X7	X13	L2	A11	74.8401
Cysteine	X1	X22	L2	A7	74.8646
Cysteine	X27	X5	L2	A11	74.8847
3-Mercaptopropionic acid	X17	X5	L1	A11	74.9143
Cysteine	X10	X27	L1	A7	74.9215
Cysteine	X28	X8	L2	A7	74.9231
Cysteine	X9	X29	L1	A11	74.964
Cysteine	X2	X24	L2	A11	75.0151
Cysteine	X6	X21	L1	A11	75.0288
3-Mercaptopropionic acid	X2	X16	L1	A12	75.1632
3-Mercaptopropionic acid	X17	X7	L2	A5	75.1752
Cysteine	X7	X21	L1	A12	75.192
3-Mercaptopropionic acid	X5	X16	L1	A7	75.1959
Cysteine	X4	X24	L1	A11	75.2095
Cysteine	X23	X2	L1	A12	75.2709
Cysteine	X5	X23	L2	A11	75.2864
Cysteine	X24	X1	L1	A12	75.2921
Cysteine	X29	X10	L1	A12	75.3096
Cysteine	X4	X30	L1	A12	75.3779
3-Mercaptopropionic acid	X1	X18	L1	A11	75.3798
3-Mercaptopropionic acid	X16	X8	L2	A11	75.4201
Cysteine	X23	X9	L2	A11	75.4253
Cysteine	X9	X22	L1	A12	75.438
Cysteine	X3	X24	L1	A7	75.4506
Cysteine	X27	X4	L1	A11	75.4946
Cysteine	X3	X24	L2	A11	75.5043
Cysteine	X2	X29	L1	A11	75.521
Cysteine	X26	X3	L2	A7	75.5273
Cysteine	X10	X29	L1	A10	75.5339
3-Mercaptopropionic acid	X20	X8	L2	A11	75.5557
Cysteine	X23	X6	L1	A11	75.5834
Cysteine	X2	X25	L2	A11	75.6039
Cysteine	X9	X25	L2	A11	75.6709
Cysteine	X7	X24	L1	A11	75.6802
Cysteine	X25	X6	L1	A9	75.6868
3-Mercaptopropionic acid	X6	X18	L1	A11	75.7067
Cysteine	X22	X1	L1	A12	75.7425
Cysteine	X25	X6	L1	A8	75.7691
Cysteine	X6	X26	L1	A7	75.8082
Cysteine	X30	X6	L1	A12	75.8511
3-Mercaptopropionic acid	X15	X6	L1	A12	75.9499
Cysteine	X23	X5	L1	A12	75.9751
Cysteine	X28	X10	L1	A12	75.9964
Cysteine	X25	X8	L1	A11	76.0984
Cysteine	X10	X29	L2	A5	76.1186
Cysteine	X9	X28	L1	A12	76.1242
Cysteine	X25	X2	L1	A12	76.1418
Cysteine	X25	X5	L2	A14	76.158
3-Mercaptopropionic acid	X16	X5	L2	A11	76.1789
Cysteine	X6	X26	L1	A5	76.2222
Cysteine	X1	X28	L1	A12	76.2294
Cysteine	X7	X21	L1	A11	76.232
Cysteine	X21	X7	L1	A12	76.2521
Cysteine	X29	X3	L2	A11	76.2991
Cysteine	X9	X22	L1	A11	76.3339
Cysteine	X23	X10	L1	A12	76.3372
Cysteine	X8	X27	L2	A7	76.3881
Cysteine	X21	X3	L1	A11	76.4612
3-Mercaptopropionic acid	X6	X18	L1	A7	76.4885
Cysteine	X30	X6	L1	A5	76.4915
3-Mercaptopropionic acid	X8	X15	L1	A12	76.6251
3-Mercaptopropionic acid	X18	X6	L2	A13	76.644
3-Mercaptopropionic acid	X15	X6	L1	A13	76.6444
Cysteine	X30	X6	L1	A7	76.7265
Cysteine	X25	X6	L1	A12	76.7357
Cysteine	X30	X6	L1	A11	76.7868
Cysteine	X27	X1	L2	A7	76.8075
Cysteine	X8	X25	L1	A11	76.8934
3-Mercaptopropionic acid	X6	X19	L1	A7	76.9404
Cysteine	X24	X2	L1	A12	76.9749
Cysteine	X3	X22	L2	A11	76.9753
Cysteine	X26	X8	L1	A11	76.9811
Cysteine	X23	X1	L2	A11	77.001
Cysteine	X9	X24	L1	A7	77.0097
3-Mercaptopropionic acid	X11	X8	L1	A11	77.0171
3-Mercaptopropionic acid	X17	X8	L1	A7	77.0728
3-Mercaptopropionic acid	X8	X16	L3	A11	77.0754
Cysteine	X25	X6	L2	A12	77.0766
Cysteine	X8	X23	L1	A11	77.0831
3-Mercaptopropionic acid	X8	X16	L1	A12	77.1038
3-Mercaptopropionic acid	X16	X2	L1	A11	77.1426
3-Mercaptopropionic acid	X4	X17	L2	A11	77.1676
Cysteine	X10	X23	L2	A11	77.207
Cysteine	X5	X30	L1	A10	77.2443
Cysteine	X10	X29	L1	A11	77.3347
Cysteine	X4	X21	L1	A11	77.3451
Cysteine	X1	X27	L1	A7	77.3487
3-Mercaptopropionic acid	X8	X19	L1	A12	77.3619
3-Mercaptopropionic acid	X17	X7	L2	A12	77.3932
Cysteine	X26	X2	L1	A7	77.4054
3-Mercaptopropionic acid	X8	X17	L1	A7	77.4091
Cysteine	X5	X22	L1	A12	77.4109
Cysteine	X1	X26	L2	A11	77.4166
3-Mercaptopropionic acid	X17	X7	L2	A11	77.4409
3-Mercaptopropionic acid	X4	X18	L2	A7	77.443
Cysteine	X10	X29	L2	A8	77.4583
Cysteine	X23	X5	L2	A7	77.4807
3-Mercaptopropionic acid	X3	X16	L1	A12	77.5012
Cysteine	X9	X26	L2	A11	77.5247
3-Mercaptopropionic acid	X2	X17	L1	A7	77.5488
Cysteine	X7	X28	L1	A12	77.5657
Cysteine	X9	X23	L1	A12	77.6792
3-Mercaptopropionic acid	X16	X6	L1	A8	77.7238
3-Mercaptopropionic acid	X8	X18	L2	A11	77.7289
Cysteine	X28	X1	L2	A10	77.7662
Cysteine	X22	X8	L1	A7	77.7694
3-Mercaptopropionic acid	X1	X16	L1	A11	77.7828
Cysteine	X9	X24	L1	A8	77.7859
Cysteine	X29	X2	L2	A11	77.8354
Cysteine	X9	X28	L1	A7	77.8437
Cysteine	X4	X23	L1	A11	77.8816
Cysteine	X2	X26	L1	A7	77.9005
Cysteine	X7	X23	L1	A12	77.9441
Cysteine	X5	X23	L2	A12	77.9623
Cysteine	X8	X25	L2	A10	77.9877
3-Mercaptopropionic acid	X3	X17	L2	A7	78.0167
Cysteine	X25	X3	L1	A5	78.0208
Cysteine	X10	X23	L1	A11	78.0866
3-Mercaptopropionic acid	X13	X6	L2	A6	78.0978
Cysteine	X1	X22	L3	A12	78.1185
Cysteine	X10	X29	L1	A6	78.1277
3-Mercaptopropionic acid	X16	X8	L3	A8	78.1819
Cysteine	X26	X2	L1	A12	78.196
Cysteine	X8	X30	L2	A7	78.2371
Cysteine	X4	X25	L1	A7	78.2443
Cysteine	X4	X30	L1	A7	78.253
Cysteine	X5	X28	L1	A11	78.2657
Cysteine	X21	X7	L1	A11	78.2707
Cysteine	X3	X25	L1	A12	78.2745
Cysteine	X23	X1	L2	A7	78.3155
Cysteine	X9	X27	L1	A7	78.3262
Cysteine	X9	X30	L1	A11	78.3432
Cysteine	X2	X28	L2	A5	78.3663
3-Mercaptopropionic acid	X16	X10	L1	A11	78.3903
Cysteine	X6	X22	L1	A7	78.4066
Cysteine	X7	X28	L1	A11	78.4198
3-Mercaptopropionic acid	X2	X20	L2	A11	78.4536
Cysteine	X7	X29	L1	A11	78.4554
Cysteine	X26	X2	L2	A12	78.4618
3-Mercaptopropionic acid	X20	X5	L1	A12	78.466
3-Mercaptopropionic acid	X17	X2	L1	A7	78.4721
3-Mercaptopropionic acid	X16	X4	L1	A12	78.5073
Cysteine	X1	X22	L1	A11	78.5101
Cysteine	X5	X22	L2	A10	78.5178
Cysteine	X2	X22	L2	A12	78.5185
Cysteine	X30	X2	L1	A11	78.5265
Cysteine	X2	X28	L2	A12	78.559
Cysteine	X26	X9	L1	A12	78.5777
3-Mercaptopropionic acid	X17	X1	L2	A7	78.6022
3-Mercaptopropionic acid	X16	X8	L3	A12	78.6149
Cysteine	X24	X1	L1	A11	78.6561
Cysteine	X1	X30	L2	A11	78.6902
3-Mercaptopropionic acid	X8	X17	L1	A12	78.7293
Cysteine	X26	X9	L1	A11	78.8202
Cysteine	X29	X5	L1	A11	78.823
3-Mercaptopropionic acid	X10	X13	L3	A11	78.8533
3-Mercaptopropionic acid	X9	X15	L1	A12	78.8594
Cysteine	X8	X21	L1	A11	78.8686
Cysteine	X7	X30	L1	A12	78.872
3-Mercaptopropionic acid	X20	X4	L2	A11	78.8825
3-Mercaptopropionic acid	X1	X17	L4	A12	78.906
Cysteine	X29	X1	L1	A11	78.908
Cysteine	X23	X9	L1	A12	78.9297
Cysteine	X1	X28	L1	A7	78.9483
3-Mercaptopropionic acid	X6	X13	L3	A11	78.9544
Cysteine	X9	X24	L1	A11	79.0148
3-Mercaptopropionic acid	X20	X1	L2	A11	79.0247
Cysteine	X9	X24	L2	A12	79.0292
3-Mercaptopropionic acid	X10	X15	L1	A12	79.0298
Cysteine	X26	X2	L1	A5	79.0341
3-Mercaptopropionic acid	X14	X6	L2	A12	79.0416
Cysteine	X6	X23	L1	A11	79.0708
Cysteine	X2	X27	L1	A7	79.0768
Cysteine	X26	X4	L2	A5	79.1069
3-Mercaptopropionic acid	X12	X2	L2	A11	79.1108
Cysteine	X8	X23	L1	A7	79.1108
3-Mercaptopropionic acid	X7	X17	L2	A11	79.1123
3-Mercaptopropionic acid	X16	X1	L1	A11	79.124
Cysteine	X27	X3	L2	A7	79.1372
Cysteine	X7	X27	L1	A11	79.1737
3-Mercaptopropionic acid	X5	X12	L1	A7	79.1756
3-Mercaptopropionic acid	X1	X15	L1	A11	79.1763
Cysteine	X4	X29	L1	A11	79.2043
Cysteine	X1	X30	L1	A12	79.218
Cysteine	X9	X28	L2	A12	79.2544
Cysteine	X30	X5	L1	A12	79.2605
3-Mercaptopropionic acid	X12	X6	L1	A11	79.292
Cysteine	X28	X5	L1	A12	79.3107
Cysteine	X27	X5	L1	A11	79.3188
3-Mercaptopropionic acid	X15	X6	L1	A14	79.3569
Cysteine	X28	X6	L1	A11	79.3862
Cysteine	X6	X29	L1	A7	79.3955
3-Mercaptopropionic acid	X2	X11	L1	A11	79.4319
3-Mercaptopropionic acid	X6	X18	L1	A12	79.4347
3-Mercaptopropionic acid	X19	X6	L2	A11	79.4403
3-Mercaptopropionic acid	X12	X2	L1	A12	79.4483
Cysteine	X5	X24	L2	A14	79.4558
Cysteine	X2	X24	L2	A5	79.4699
3-Mercaptopropionic acid	X8	X12	L1	A12	79.4874
3-Mercaptopropionic acid	X14	X5	L2	A11	79.4884
Cysteine	X10	X29	L2	No acid	79.4921
Cysteine	X30	X2	L1	A12	79.4924
Cysteine	X3	X28	L2	A11	79.5055
3-Mercaptopropionic acid	X9	X11	L1	A11	79.512
Cysteine	X26	X5	L2	A12	79.5644
3-Mercaptopropionic acid	X16	X8	L3	A9	79.5667
Cysteine	X26	X3	L2	A11	79.5706
3-Mercaptopropionic acid	X16	X1	L2	A6	79.6028
Cysteine	X28	X7	L2	A10	79.6194
3-Mercaptopropionic acid	X19	X5	L1	A7	79.6271
Cysteine	X4	X24	L1	A7	79.6449
3-Mercaptopropionic acid	X6	X13	L1	A11	79.6481
Cysteine	X23	X7	L1	A7	79.6563
Cysteine	X22	X7	L1	A11	79.6647
Cysteine	X6	X22	L1	A12	79.6728
3-Mercaptopropionic acid	X18	X10	L1	A11	79.6749
Cysteine	X5	X26	L1	A12	79.6802
Cysteine	X8	X24	L1	A11	79.7121
Cysteine	X22	X8	L2	A12	79.7858
Cysteine	X23	X7	L2	A11	79.8006
Cysteine	X4	X21	L1	A5	79.8169
Cysteine	X1	X26	L1	A12	79.8621
Cysteine	X9	X24	L2	A11	79.8935
3-Mercaptopropionic acid	X1	X20	L1	A11	79.8986
Cysteine	X29	X5	L2	A13	79.9077
Cysteine	X4	X26	L1	A14	79.92
Cysteine	X2	X27	L1	A12	79.9314
Cysteine	X4	X21	L1	A12	79.9334
Cysteine	X3	X23	L1	A7	79.9596
3-Mercaptopropionic acid	X5	X18	L1	A12	79.9736
Cysteine	X26	X1	L1	A12	80.0763
Cysteine	X27	X10	L1	A7	80.1109
Cysteine	X8	X27	L1	A11	80.1188
Cysteine	X3	X22	L2	A10	80.1426
Cysteine	X1	X22	L3	A13	80.1579
Cysteine	X6	X26	L1	A12	80.1952
3-Mercaptopropionic acid	X3	X19	L2	A12	80.2073
Cysteine	X1	X25	L2	A12	80.2088
Cysteine	X29	X5	L2	A7	80.2182
3-Mercaptopropionic acid	X14	X2	L1	A11	80.2192
Cysteine	X2	X21	L2	A11	80.2332
Cysteine	X27	X7	L2	A12	80.2616
Cysteine	X22	X5	L1	A12	80.2628
Cysteine	X30	X6	L1	A9	80.2771
3-Mercaptopropionic acid	X4	X18	L1	A12	80.2815
3-Mercaptopropionic acid	X12	X1	L2	A5	80.2881
Cysteine	X9	X29	L1	A12	80.3092
3-Mercaptopropionic acid	X12	X7	L2	A7	80.3258
Cysteine	X23	X1	L2	A5	80.3304
Cysteine	X6	X26	L2	A12	80.3689
3-Mercaptopropionic acid	X2	X18	L1	A12	80.3867
Cysteine	X1	X24	L1	A12	80.4181
Cysteine	X22	X3	L1	A11	80.4485
Cysteine	X27	X4	L1	A7	80.47
Cysteine	X3	X23	L2	A11	80.532
3-Mercaptopropionic acid	X16	X10	L1	A12	80.5474
Cysteine	X3	X23	L2	A10	80.554
Cysteine	X25	X7	L1	A7	80.5644
Cysteine	X28	X7	L2	A11	80.5816
Cysteine	X5	X26	L2	A12	80.5819
3-Mercaptopropionic acid	X17	X2	L2	A11	80.5853
Cysteine	X24	X5	L1	A7	80.5896
Cysteine	X1	X23	L2	A10	80.5906
3-Mercaptopropionic acid	X13	X6	L1	A10	80.6485
Cysteine	X24	X9	L1	A8	80.7082
3-Mercaptopropionic acid	X7	X13	L1	A5	80.7169
Cysteine	X3	X26	L1	A7	80.718
Cysteine	X1	X22	L2	A12	80.7224
3-Mercaptopropionic acid	X6	X17	L1	A11	80.7254
3-Mercaptopropionic acid	X18	X6	L2	A7	80.7425
Cysteine	X9	X23	L1	A7	80.7445
3-Mercaptopropionic acid	X17	X10	L1	A11	80.7573
Cysteine	X5	X23	L1	A11	80.7813
Cysteine	X10	X23	L2	A13	80.799
Cysteine	X6	X22	L1	A5	80.8024
3-Mercaptopropionic acid	X8	X14	L2	A5	80.8115
3-Mercaptopropionic acid	X7	X13	L2	A12	80.8532
3-Mercaptopropionic acid	X6	X20	L1	A12	80.8542
Cysteine	X7	X24	L2	A7	80.8559
Cysteine	X8	X30	L1	A11	80.8857
Cysteine	X28	X9	L1	A12	80.8956
3-Mercaptopropionic acid	X4	X15	L1	A12	80.9146
3-Mercaptopropionic acid	X12	X7	L2	A6	80.9185
3-Mercaptopropionic acid	X10	X15	L1	A11	80.9339
3-Mercaptopropionic acid	X16	X8	L3	A6	80.9366
Cysteine	X25	X5	L2	A7	80.9412
3-Mercaptopropionic acid	X9	X20	L2	A12	80.9429
Cysteine	X30	X1	L2	A5	80.9462
Cysteine	X29	X7	L1	A12	80.947
Cysteine	X21	X2	L1	A11	80.9686
Cysteine	X22	X5	L1	A11	80.9823
3-Mercaptopropionic acid	X15	X6	L2	A10	81.0073
3-Mercaptopropionic acid	X17	X1	L1	A12	81.0172
Cysteine	X1	X22	L3	A14	81.0177
3-Mercaptopropionic acid	X19	X5	L1	A11	81.0205
Cysteine	X7	X25	L1	A13	81.0508
3-Mercaptopropionic acid	X13	X2	L1	A10	81.0546
Cysteine	X21	X9	L1	No acid	81.0564
Cysteine	X30	X9	L1	A5	81.0642
3-Mercaptopropionic acid	X13	X6	L2	A10	81.075
3-Mercaptopropionic acid	X13	X6	L2	A5	81.0751
3-Mercaptopropionic acid	X12	X8	L2	A12	81.0961
3-Mercaptopropionic acid	X18	X8	L1	A12	81.1011
Cysteine	X9	X25	L1	A12	81.1098
3-Mercaptopropionic acid	X11	X6	L2	A11	81.1206
Cysteine	X28	X9	L2	A11	81.1224
Cysteine	X9	X24	L2	A10	81.1503
Cysteine	X7	X25	L2	A13	81.1622
Cysteine	X27	X7	L1	A8	81.1683
Cysteine	X2	X30	L2	A11	81.1689
3-Mercaptopropionic acid	X17	X8	L2	A13	81.1707
Cysteine	X1	X22	L3	A5	81.1747
Cysteine	X10	X29	L2	A9	81.1775
3-Mercaptopropionic acid	X4	X14	L1	A7	81.1794
3-Mercaptopropionic acid	X14	X9	L1	A11	81.1808
Cysteine	X9	X30	L2	A11	81.1826
3-Mercaptopropionic acid	X17	X4	L1	A5	81.1844
Cysteine	X9	X30	L2	A7	81.1861
3-Mercaptopropionic acid	X17	X6	L1	A11	81.1972
Cysteine	X24	X5	L1	A11	81.1988
Cysteine	X4	X24	L2	A11	81.2083
3-Mercaptopropionic acid	X16	X1	L2	A7	81.2133
3-Mercaptopropionic acid	X19	X6	L1	A5	81.2507
Cysteine	X21	X3	L2	A6	81.2574
3-Mercaptopropionic acid	X1	X17	L1	A12	81.2628
3-Mercaptopropionic acid	X12	X7	L2	A12	81.266
Cysteine	X21	X2	L2	A13	81.2717
3-Mercaptopropionic acid	X9	X20	L2	A5	81.2767
3-Mercaptopropionic acid	X7	X14	L2	A5	81.2945
3-Mercaptopropionic acid	X17	X5	L2	A11	81.2992
3-Mercaptopropionic acid	X5	X16	L1	A12	81.324
Cysteine	X4	X24	L1	A12	81.3381
3-Mercaptopropionic acid	X18	X2	L1	A12	81.3416
3-Mercaptopropionic acid	X16	X6	L1	A10	81.3762
Cysteine	X6	X25	L1	A11	81.3781
3-Mercaptopropionic acid	X19	X6	L1	A12	81.3943
Cysteine	X23	X8	L1	A7	81.3969
Cysteine	X28	X1	L2	A13	81.3985
Cysteine	X23	X7	L2	A7	81.4047
3-Mercaptopropionic acid	X13	X6	L1	A14	81.4226
Cysteine	X25	X6	L1	A14	81.4261
Cysteine	X9	X24	L2	A13	81.4297
Cysteine	X28	X9	L2	A7	81.4718
3-Mercaptopropionic acid	X2	X20	L1	A11	81.4826
Cysteine	X7	X24	L2	A13	81.5219
Cysteine	X22	X8	L1	No acid	81.5276
Cysteine	X24	X7	L2	A13	81.5358
Cysteine	X27	X5	L1	A7	81.5379
Cysteine	X27	X4	L2	A11	81.5532
Cysteine	X5	X25	L1	A7	81.5707
Cysteine	X25	X5	L2	A10	81.5844
3-Mercaptopropionic acid	X5	X15	L1	A14	81.5945
3-Mercaptopropionic acid	X9	X14	L1	A12	81.611
3-Mercaptopropionic acid	X8	X13	L1	A12	81.6224
3-Mercaptopropionic acid	X10	X17	L2	A12	81.6383
3-Mercaptopropionic acid	X11	X1	L1	A5	81.6584
Cysteine	X25	X3	L2	A7	81.6665
Cysteine	X4	X25	L1	A12	81.6706
Cysteine	X1	X22	L4	A7	81.6779
Cysteine	X29	X5	L1	A12	81.6919
Cysteine	X23	X10	L2	A6	81.693
Cysteine	X25	X8	L2	A11	81.6993
Cysteine	X25	X3	L1	A7	81.7068
Cysteine	X27	X3	L1	A7	81.7207
Cysteine	X28	X6	L2	A11	81.725
Cysteine	X28	X9	L2	A10	81.7273
3-Mercaptopropionic acid	X17	X2	L1	A12	81.7501
Cysteine	X22	X3	L2	A13	81.7582
3-Mercaptopropionic acid	X20	X5	L1	A11	81.7607
Cysteine	X8	X28	L1	A11	81.7673
Cysteine	X1	X24	L2	A7	81.7682
3-Mercaptopropionic acid	X4	X11	L1	A12	81.7839
Cysteine	X24	X9	L2	A11	81.7868
Cysteine	X6	X26	L1	No acid	81.8102
Cysteine	X21	X3	L2	A14	81.8119
Cysteine	X1	X23	L2	A13	81.8295
3-Mercaptopropionic acid	X20	X5	L2	A11	81.8297
Cysteine	X1	X21	L1	A12	81.8335
Cysteine	X5	X24	L2	A12	81.8632
Cysteine	X23	X9	L2	A7	81.8685
Cysteine	X10	X25	L1	A7	81.8731
3-Mercaptopropionic acid	X4	X20	L1	A12	81.8768
3-Mercaptopropionic acid	X13	X6	L1	A8	81.9058
Cysteine	X24	X3	L1	A7	81.916
Cysteine	X28	X5	L2	A11	81.931
Cysteine	X10	X29	L2	A10	81.9471
Cysteine	X25	X4	L2	A11	81.9514
Cysteine	X8	X25	L1	A14	81.9591
3-Mercaptopropionic acid	X2	X20	L2	A12	81.9823
3-Mercaptopropionic acid	X20	X1	L1	A12	81.9844
Cysteine	X29	X2	L2	A13	81.9927
Cysteine	X2	X21	L1	A8	82.008
Cysteine	X10	X23	L1	A14	82.0334
Cysteine	X8	X23	L2	A11	82.0407
Cysteine	X24	X6	L1	A7	82.0443
3-Mercaptopropionic acid	X12	X9	L1	A11	82.0456
Cysteine	X21	X4	L1	A12	82.0471
Cysteine	X23	X1	L2	A12	82.073
Cysteine	X27	X3	L1	A8	82.0763
Cysteine	X30	X6	L1	A10	82.0819
Cysteine	X5	X21	L1	A14	82.0833
Cysteine	X8	X25	L2	A11	82.0992
Cysteine	X25	X5	L2	A11	82.106
3-Mercaptopropionic acid	X16	X9	L4	A7	82.1181
3-Mercaptopropionic acid	X5	X20	L1	A7	82.1224
Cysteine	X8	X22	L1	A7	82.1288
Cysteine	X7	X23	L1	A7	82.1301
Cysteine	X9	X24	L2	A7	82.1347
Cysteine	X2	X24	L2	A7	82.1465
Cysteine	X21	X9	L1	A7	82.1616
Cysteine	X28	X7	L1	A7	82.1716
Cysteine	X29	X8	L2	A6	82.1751
3-Mercaptopropionic acid	X5	X18	L1	A5	82.1916
3-Mercaptopropionic acid	X9	X17	L1	A10	82.2023
3-Mercaptopropionic acid	X15	X3	L2	A10	82.2029
Cysteine	X24	X8	L2	A11	82.2141
Cysteine	X8	X28	L2	A5	82.2183
Cysteine	X28	X6	L1	A5	82.2424
3-Mercaptopropionic acid	X17	X7	L1	A11	82.2516
Cysteine	X27	X2	L1	A12	82.2836
3-Mercaptopropionic acid	X15	X5	L1	A5	82.2851
3-Mercaptopropionic acid	X3	X15	L1	A11	82.2893
Cysteine	X9	X22	L1	A7	82.2899
Cysteine	X24	X4	L1	A11	82.2925
3-Mercaptopropionic acid	X20	X6	L1	A12	82.2927
Cysteine	X30	X10	L2	A10	82.296
Cysteine	X4	X23	L1	A7	82.3051
3-Mercaptopropionic acid	X13	X6	L2	A12	82.3199
Cysteine	X10	X28	L1	A11	82.3206
3-Mercaptopropionic acid	X17	X9	L1	A11	82.3407
Cysteine	X8	X24	L1	A8	82.3441
Cysteine	X5	X28	L1	A12	82.3818
Cysteine	X27	X5	L1	A12	82.3867
Cysteine	X28	X4	L1	A12	82.3929
Cysteine	X2	X30	L2	A5	82.4142
Cysteine	X24	X6	L2	A13	82.4185
Cysteine	X30	X1	L1	A11	82.4233
Cysteine	X6	X25	L1	A7	82.4235
Cysteine	X22	X8	L1	A11	82.4401
3-Mercaptopropionic acid	X16	X2	L1	A12	82.4532
Cysteine	X22	X9	L1	A7	82.4638
Cysteine	X8	X23	L2	A5	82.4792
Cysteine	X25	X7	L1	A11	82.4923
Cysteine	X10	X23	L2	A10	82.5119
Cysteine	X23	X1	L3	A7	82.5211
3-Mercaptopropionic acid	X5	X15	L1	A12	82.5258
Cysteine	X22	X7	L1	A12	82.5284
3-Mercaptopropionic acid	X1	X14	L1	A12	82.5307
3-Mercaptopropionic acid	X17	X7	L2	A14	82.5355
3-Mercaptopropionic acid	X14	X1	L1	A5	82.5483
Cysteine	X29	X7	L2	A10	82.5607
Cysteine	X28	X6	L1	A12	82.5798
Cysteine	X3	X25	L2	A7	82.5935
3-Mercaptopropionic acid	X17	X1	L2	A12	82.6032
Cysteine	X6	X28	L2	A7	82.6054
3-Mercaptopropionic acid	X15	X6	L2	A12	82.6083
3-Mercaptopropionic acid	X13	X3	L1	A12	82.6097
Cysteine	X3	X21	L1	A7	82.6112
Cysteine	X1	X24	L1	A6	82.6217
Cysteine	X5	X22	L2	A13	82.6582
3-Mercaptopropionic acid	X14	X5	L2	A14	82.6586
Cysteine	X4	X22	L2	A10	82.7019
3-Mercaptopropionic acid	X8	X13	L1	A11	82.712
Cysteine	X26	X3	L2	A13	82.7227
Cysteine	X6	X27	L1	A14	82.7444
3-Mercaptopropionic acid	X4	X19	L2	A12	82.7581
Cysteine	X22	X5	L1	A14	82.7863
Cysteine	X6	X24	L2	A14	82.7869
Cysteine	X26	X3	L1	A12	82.841
Cysteine	X22	X1	L2	A12	82.8491
Cysteine	X28	X1	L1	A7	82.8555
Cysteine	X4	X26	L2	A11	82.8664
Cysteine	X27	X3	L2	A11	82.8698
3-Mercaptopropionic acid	X19	X8	L2	A5	82.8762
3-Mercaptopropionic acid	X15	X4	L1	A10	82.878
Cysteine	X21	X3	L2	A7	82.8793
3-Mercaptopropionic acid	X18	X5	L2	A8	82.8846
Cysteine	X23	X7	L2	A6	82.8932
Cysteine	X30	X3	L1	A5	82.9259
3-Mercaptopropionic acid	X18	X8	L1	A7	82.9334
Cysteine	X28	X4	L2	A11	82.9712
Cysteine	X4	X27	L1	A7	82.9727
Cysteine	X2	X25	L1	A7	82.9841
3-Mercaptopropionic acid	X10	X20	L2	A12	82.9934
Cysteine	X5	X29	L1	A10	83.0105
3-Mercaptopropionic acid	X13	X7	L2	A12	83.0133
Cysteine	X4	X27	L2	A10	83.0315
3-Mercaptopropionic acid	X14	X6	L2	A7	83.0538
Cysteine	X28	X10	L2	A7	83.0669
Cysteine	X27	X9	L1	A7	83.0785
3-Mercaptopropionic acid	X1	X16	L1	A9	83.0944
Cysteine	X1	X28	L1	A11	83.1015
Cysteine	X29	X8	L1	A12	83.111
Cysteine	X1	X30	L1	A7	83.12
Cysteine	X2	X21	L2	A7	83.1319
3-Mercaptopropionic acid	X17	X7	L2	A9	83.1514
3-Mercaptopropionic acid	X6	X18	L2	A11	83.1583
Cysteine	X1	X21	L2	A7	83.162
Cysteine	X22	X4	L1	A7	83.1653
3-Mercaptopropionic acid	X19	X3	L2	A14	83.1744
Cysteine	X2	X24	L1	A7	83.1866
Cysteine	X4	X22	L2	A13	83.1953
Cysteine	X1	X22	L2	A13	83.197
3-Mercaptopropionic acid	X14	X9	L1	A12	83.2036
Cysteine	X6	X24	L1	A7	83.2069
Cysteine	X23	X9	L1	A7	83.2283
3-Mercaptopropionic acid	X19	X6	L1	No acid	83.2329
Cysteine	X8	X21	L1	A7	83.2347
3-Mercaptopropionic acid	X17	X10	L2	A10	83.2424
Cysteine	X26	X5	L1	A12	83.2464
Cysteine	X26	X2	L1	A8	83.2633
3-Mercaptopropionic acid	X20	X2	L1	A14	83.2657
Cysteine	X2	X22	L1	A14	83.2669
Cysteine	X5	X27	L1	A13	83.2829
Cysteine	X3	X24	L1	A8	83.2831
Cysteine	X8	X24	L2	A13	83.2857
Cysteine	X22	X9	L1	A12	83.292
3-Mercaptopropionic acid	X13	X6	L1	A11	83.2931
Cysteine	X10	X27	L1	A8	83.3017
3-Mercaptopropionic acid	X8	X11	L1	A13	83.3137
3-Mercaptopropionic acid	X20	X10	L1	A8	83.3291
3-Mercaptopropionic acid	X18	X10	L3	A11	83.3298
Cysteine	X22	X9	L1	A11	83.338
3-Mercaptopropionic acid	X11	X5	L1	A11	83.348
Cysteine	X23	X1	L2	A14	83.358
Cysteine	X2	X23	L2	A6	83.3581
Cysteine	X5	X27	L1	A11	83.3594
3-Mercaptopropionic acid	X6	X11	L1	A5	83.369
3-Mercaptopropionic acid	X13	X4	L2	A12	83.376
Cysteine	X25	X4	L1	A7	83.3821
Cysteine	X22	X2	L2	A12	83.3864
Cysteine	X22	X1	L3	A7	83.3896
3-Mercaptopropionic acid	X8	X14	L1	A12	83.4079
3-Mercaptopropionic acid	X7	X19	L1	A12	83.4192
Cysteine	X1	X22	L3	A7	83.423
3-Mercaptopropionic acid	X3	X13	L2	A11	83.4312
3-Mercaptopropionic acid	X15	X7	L1	A11	83.4358
3-Mercaptopropionic acid	X1	X20	L1	A7	83.4418
3-Mercaptopropionic acid	X11	X9	L2	A7	83.442
3-Mercaptopropionic acid	X13	X8	L3	A7	83.4422
Cysteine	X3	X27	L1	A14	83.4437
3-Mercaptopropionic acid	X9	X12	L1	A12	83.4443
Cysteine	X5	X24	L1	A7	83.4463
3-Mercaptopropionic acid	X13	X8	L1	A8	83.4766
Cysteine	X28	X1	L2	A14	83.481
3-Mercaptopropionic acid	X6	X20	L1	A11	83.4917
3-Mercaptopropionic acid	X16	X1	L2	A9	83.4955
Cysteine	X23	X1	L3	A13	83.4994
Cysteine	X24	X9	L2	A12	83.5151
Cysteine	X30	X6	L1	A14	83.5179
3-Mercaptopropionic acid	X20	X1	L2	A12	83.5256
Cysteine	X4	X26	L1	A12	83.5257
3-Mercaptopropionic acid	X19	X6	L2	A10	83.5301
Cysteine	X30	X5	L2	A14	83.5355
3-Mercaptopropionic acid	X8	X15	L1	A11	83.5439
3-Mercaptopropionic acid	X15	X6	L2	A5	83.5454
3-Mercaptopropionic acid	X15	X6	L1	A8	83.5485
3-Mercaptopropionic acid	X6	X14	L1	A14	83.5595
Cysteine	X7	X29	L2	A10	83.565
3-Mercaptopropionic acid	X17	X10	L1	A12	83.5658
Cysteine	X23	X1	L2	A6	83.581
Cysteine	X6	X23	L1	No acid	83.5882
3-Mercaptopropionic acid	X3	X13	L4	A5	83.5943
Cysteine	X7	X27	L1	A12	83.5972
3-Mercaptopropionic acid	X18	X5	L1	A7	83.6066
3-Mercaptopropionic acid	X8	X11	L1	A9	83.6083
Cysteine	X2	X21	L1	A7	83.6112
Cysteine	X5	X23	L2	A5	83.612
Cysteine	X5	X23	L1	A7	83.6327
Cysteine	X29	X4	L1	A12	83.6336
Cysteine	X28	X2	L2	A7	83.6358
3-Mercaptopropionic acid	X4	X20	L2	A5	83.6378
Cysteine	X26	X2	L2	A10	83.6381
Cysteine	X29	X5	L1	A7	83.6592
Cysteine	X30	X7	L1	A12	83.666
3-Mercaptopropionic acid	X19	X6	L2	A13	83.6677
Cysteine	X22	X1	L1	A11	83.6827
Cysteine	X30	X6	L1	A13	83.6861
3-Mercaptopropionic acid	X16	X6	L1	A12	83.691
Cysteine	X29	X7	L1	A7	83.712
Cysteine	X24	X2	L2	A7	83.7164
3-Mercaptopropionic acid	X13	X5	L1	A7	83.7177
Cysteine	X26	X1	L2	A12	83.7211
Cysteine	X21	X8	L2	A11	83.7436
3-Mercaptopropionic acid	X5	X20	L2	A12	83.7439
Cysteine	X28	X8	L1	A7	83.7523
Cysteine	X21	X4	L2	A6	83.7576
3-Mercaptopropionic acid	X4	X16	L1	A12	83.7637
3-Mercaptopropionic acid	X12	X4	L1	A14	83.7645
3-Mercaptopropionic acid	X6	X20	L2	A12	83.7755
Cysteine	X24	X4	L1	A8	83.7892
Cysteine	X30	X7	L2	A13	83.7999
3-Mercaptopropionic acid	X14	X7	L1	A7	83.805
3-Mercaptopropionic acid	X13	X5	L2	A12	83.8055
Cysteine	X1	X24	L2	A12	83.8126
Cysteine	X22	X8	L2	A7	83.8498
Cysteine	X24	X1	L2	A11	83.8586
Cysteine	X8	X29	L2	A10	83.8631
3-Mercaptopropionic acid	X17	X4	L2	A12	83.8689
Cysteine	X5	X27	L1	A12	83.8703
3-Mercaptopropionic acid	X4	X14	L1	A11	83.884
Cysteine	X25	X5	L1	A7	83.8846
Cysteine	X28	X7	L1	A12	83.901
Cysteine	X30	X9	L1	A14	83.901
Cysteine	X27	X2	L1	A7	83.9035
Cysteine	X4	X26	L2	A7	83.9035
Cysteine	X29	X8	L2	A7	83.9037
3-Mercaptopropionic acid	X15	X8	L1	A5	83.9191
3-Mercaptopropionic acid	X7	X13	L2	A5	83.923
Cysteine	X22	X1	L3	A13	83.9252
3-Mercaptopropionic acid	X6	X15	L2	A12	83.9288
Cysteine	X9	X29	L2	A10	83.9293
3-Mercaptopropionic acid	X19	X3	L1	A12	83.9355
Cysteine	X21	X7	L2	A12	83.9482
Cysteine	X1	X22	L2	A14	83.9694
3-Mercaptopropionic acid	X5	X20	L1	A13	84.0008
Cysteine	X6	X30	L2	A11	84.0027
3-Mercaptopropionic acid	X19	X8	L1	A11	84.0043
3-Mercaptopropionic acid	X12	X7	L1	A11	84.009
3-Mercaptopropionic acid	X11	X8	L1	A6	84.0142
3-Mercaptopropionic acid	X15	X2	L1	A11	84.0194
Cysteine	X28	X2	L1	A7	84.0257
3-Mercaptopropionic acid	X3	X12	L3	A10	84.0357
Cysteine	X27	X8	L1	A11	84.0374
Cysteine	X4	X21	L2	A13	84.038
3-Mercaptopropionic acid	X14	X7	L2	A7	84.0432
3-Mercaptopropionic acid	X3	X18	L1	A11	84.0487
Cysteine	X21	X1	L2	A7	84.0506
3-Mercaptopropionic acid	X19	X6	L2	A7	84.0548
Cysteine	X5	X22	L1	A10	84.0555
Cysteine	X3	X23	L2	A5	84.0576
Cysteine	X23	X4	L2	A14	84.0678
3-Mercaptopropionic acid	X19	X7	L1	A11	84.0768
Cysteine	X10	X29	L2	A14	84.0871
Cysteine	X2	X21	L1	A12	84.0889
3-Mercaptopropionic acid	X10	X17	L2	A10	84.0985
Cysteine	X26	X9	L1	A7	84.0988
Cysteine	X30	X8	L1	A12	84.1057
3-Mercaptopropionic acid	X3	X11	L2	A9	84.1058
3-Mercaptopropionic acid	X3	X13	L4	A12	84.1071
3-Mercaptopropionic acid	X13	X3	L2	A7	84.1086
3-Mercaptopropionic acid	X4	X19	L1	A13	84.1129
3-Mercaptopropionic acid	X16	X1	L2	A8	84.1146
3-Mercaptopropionic acid	X4	X14	L1	A5	84.1186
Cysteine	X21	X8	L1	A12	84.1198
Cysteine	X26	X6	L1	A7	84.1503
3-Mercaptopropionic acid	X1	X20	L2	A10	84.1542
Cysteine	X9	X23	L2	A10	84.1647
3-Mercaptopropionic acid	X14	X4	L2	A11	84.1888
3-Mercaptopropionic acid	X7	X13	L2	A10	84.198
Cysteine	X4	X24	L2	A10	84.2068
Cysteine	X23	X5	L2	A11	84.2071
Cysteine	X29	X9	L2	A11	84.2088
Cysteine	X27	X8	L2	A12	84.2105
Cysteine	X3	X25	L1	A5	84.2109
Cysteine	X1	X29	L1	A14	84.221
Cysteine	X25	X8	L1	A7	84.2296
3-Mercaptopropionic acid	X3	X13	L1	A12	84.2298
Cysteine	X30	X3	L1	A7	84.2361
Cysteine	X28	X8	L2	A11	84.2396
Cysteine	X29	X9	L1	A9	84.2672
Cysteine	X10	X25	L2	A12	84.3161
Cysteine	X8	X22	L2	A7	84.3184
Cysteine	X22	X5	L1	A7	84.3266
Cysteine	X27	X1	L1	A7	84.3267
Cysteine	X3	X21	L2	A7	84.3286
Cysteine	X3	X22	L1	A12	84.3352
3-Mercaptopropionic acid	X12	X2	L2	A7	84.3359
3-Mercaptopropionic acid	X10	X17	L1	A8	84.3448
3-Mercaptopropionic acid	X4	X16	L1	A13	84.3513
Cysteine	X5	X25	L1	A13	84.358
3-Mercaptopropionic acid	X15	X4	L2	A10	84.3671
Cysteine	X27	X6	L2	A7	84.3674
3-Mercaptopropionic acid	X15	X4	L1	A5	84.3708
3-Mercaptopropionic acid	X13	X6	L1	A13	84.3722
Cysteine	X6	X24	L2	A6	84.3749
3-Mercaptopropionic acid	X11	X5	L2	A12	84.383
3-Mercaptopropionic acid	X14	X3	L2	A10	84.3878
3-Mercaptopropionic acid	X20	X7	L2	A12	84.3918
Cysteine	X2	X22	L2	A10	84.4053
Cysteine	X27	X9	L2	A13	84.4118
Cysteine	X1	X21	L1	A7	84.4124
Cysteine	X29	X9	L1	A11	84.4151
Cysteine	X3	X28	L1	A11	84.4163
Cysteine	X25	X6	L2	A11	84.4181
3-Mercaptopropionic acid	X8	X11	L1	A14	84.427
3-Mercaptopropionic acid	X6	X12	L1	A5	84.4325
3-Mercaptopropionic acid	X14	X6	L2	A11	84.4422
3-Mercaptopropionic acid	X8	X18	L1	A8	84.4428
Cysteine	X2	X26	L1	A12	84.4461
Cysteine	X9	X25	L1	A7	84.4526
3-Mercaptopropionic acid	X1	X20	L2	A12	84.4569
Cysteine	X4	X25	L2	A10	84.4662
Cysteine	X7	X30	L2	A9	84.4791
3-Mercaptopropionic acid	X2	X16	L1	A11	84.4811
3-Mercaptopropionic acid	X11	X3	L2	A10	84.4855
Cysteine	X1	X29	L1	A12	84.4867
3-Mercaptopropionic acid	X8	X16	L1	A10	84.4883
Cysteine	X24	X8	L2	A7	84.4911
Cysteine	X1	X29	L2	A12	84.4992
3-Mercaptopropionic acid	X17	X7	L1	A12	84.5024
Cysteine	X26	X6	L2	No acid	84.5039
3-Mercaptopropionic acid	X5	X14	L1	A11	84.513
Cysteine	X9	X27	L2	A10	84.5325
Cysteine	X21	X5	L2	A6	84.5344
3-Mercaptopropionic acid	X5	X17	L1	A13	84.5356
3-Mercaptopropionic acid	X7	X17	L1	A7	84.5452
3-Mercaptopropionic acid	X1	X16	L1	A12	84.5486
Cysteine	X9	X29	L1	A7	84.5521
3-Mercaptopropionic acid	X13	X6	L1	A6	84.5691
3-Mercaptopropionic acid	X3	X15	L1	A8	84.571
3-Mercaptopropionic acid	X6	X15	L1	A11	84.5766
3-Mercaptopropionic acid	X18	X5	L1	A14	84.5812
Cysteine	X22	X6	L2	A6	84.5859
3-Mercaptopropionic acid	X12	X4	L2	A10	84.6059
3-Mercaptopropionic acid	X1	X16	L1	A8	84.6121
3-Mercaptopropionic acid	X1	X17	L1	A8	84.6127
Cysteine	X28	X1	L2	A7	84.6131
Cysteine	X23	X6	L1	A8	84.6202
3-Mercaptopropionic acid	X14	X4	L1	A7	84.6257
3-Mercaptopropionic acid	X7	X20	L2	A12	84.626
Cysteine	X8	X24	L1	A7	84.629
Cysteine	X21	X1	L1	A7	84.6441
3-Mercaptopropionic acid	X17	X6	L1	A5	84.6452
3-Mercaptopropionic acid	X15	X2	L2	A13	84.6494
3-Mercaptopropionic acid	X15	X3	L2	A11	84.6499
Cysteine	X8	X22	L1	A12	84.6679
3-Mercaptopropionic acid	X5	X17	L1	A14	84.67
Cysteine	X5	X25	L1	A12	84.6728
3-Mercaptopropionic acid	X3	X11	L1	A11	84.6733
Cysteine	X28	X4	L2	A14	84.6827
3-Mercaptopropionic acid	X17	X7	L1	A14	84.6839
Cysteine	X27	X2	L1	A11	84.6849
Cysteine	X6	X30	L2	A12	84.6875
Cysteine	X30	X6	L1	A6	84.6927
3-Mercaptopropionic acid	X1	X12	L2	A12	84.6966
3-Mercaptopropionic acid	X11	X1	L2	A7	84.7222
Cysteine	X25	X6	L2	A7	84.7235
Cysteine	X24	X3	L2	A7	84.7357
Cysteine	X3	X27	L2	A12	84.742
Cysteine	X25	X8	L1	A12	84.7461
Cysteine	X28	X10	L2	A10	84.7505
3-Mercaptopropionic acid	X6	X11	L2	A11	84.7511
3-Mercaptopropionic acid	X7	X11	L2	A10	84.7557
3-Mercaptopropionic acid	X12	X6	L1	A8	84.7653
Cysteine	X28	X9	L1	A7	84.7701
3-Mercaptopropionic acid	X3	X15	L1	A7	84.7713
3-Mercaptopropionic acid	X15	X10	L2	A10	84.7714
3-Mercaptopropionic acid	X11	X9	L2	A13	84.7729
Cysteine	X9	X29	L1	A14	84.781
Cysteine	X5	X21	L1	A7	84.7813
3-Mercaptopropionic acid	X15	X3	L2	A14	84.7914
Cysteine	X25	X7	L2	A7	84.7923
Cysteine	X27	X7	L2	A11	84.7976
3-Mercaptopropionic acid	X16	X10	L2	A11	84.8148
3-Mercaptopropionic acid	X11	X9	L2	A10	84.8152
Cysteine	X30	X6	L2	A10	84.8167
Cysteine	X29	X3	L2	A7	84.8177
3-Mercaptopropionic acid	X5	X18	L1	A8	84.8279
Cysteine	X23	X9	L1	A8	84.8361
Cysteine	X26	X9	L2	A9	84.8487
3-Mercaptopropionic acid	X13	X8	L4	A7	84.8593
Cysteine	X28	X2	L2	A10	84.8603
3-Mercaptopropionic acid	X7	X18	L1	A12	84.864
Cysteine	X22	X8	L1	A5	84.8755
3-Mercaptopropionic acid	X11	X9	L2	A12	84.876
3-Mercaptopropionic acid	X15	X4	L1	A7	84.8784
Cysteine	X1	X27	L1	A14	84.8784
Cysteine	X27	X2	L2	A5	84.8825
3-Mercaptopropionic acid	X18	X5	L1	A10	84.8861
3-Mercaptopropionic acid	X15	X10	L2	A12	84.89
3-Mercaptopropionic acid	X12	X8	L1	A7	84.901
Cysteine	X24	X7	L1	A7	84.9086
Cysteine	X9	X26	L2	A10	84.9094
3-Mercaptopropionic acid	X9	X12	L1	A14	84.9131
Cysteine	X25	X2	L1	A11	84.9148
3-Mercaptopropionic acid	X17	X7	L2	A7	84.9265
3-Mercaptopropionic acid	X9	X17	L1	A13	84.9337
Cysteine	X6	X22	L2	A11	84.9349
3-Mercaptopropionic acid	X13	X8	L1	A7	84.9362
3-Mercaptopropionic acid	X18	X2	L2	A10	84.9441
Cysteine	X26	X2	L2	A7	84.956
Cysteine	X27	X10	L2	A10	84.958
Cysteine	X23	X5	L2	A9	84.969
3-Mercaptopropionic acid	X5	X14	L2	A7	84.975
Cysteine	X26	X7	L1	A7	84.9879
3-Mercaptopropionic acid	X6	X14	L1	A11	84.9988
Cysteine	X2	X22	L1	A12	85.003
Cysteine	X1	X30	L1	A14	85.0131
Cysteine	X29	X9	L2	A13	85.0215
Cysteine	X22	X5	L2	A7	85.0267
Cysteine	X9	X30	L2	A12	85.0415
3-Mercaptopropionic acid	X2	X17	L1	A11	85.0421
Cysteine	X10	X23	L2	A7	85.0433
Cysteine	X27	X6	L1	A7	85.0534
Cysteine	X7	X26	L1	A8	85.058
Cysteine	X30	X10	L2	A13	85.0649
3-Mercaptopropionic acid	X19	X5	L2	A5	85.0671
3-Mercaptopropionic acid	X17	X8	L1	A11	85.0713
Cysteine	X1	X27	L2	A13	85.0721
Cysteine	X4	X24	L1	A10	85.0754
Cysteine	X29	X10	L1	A7	85.0799
Cysteine	X22	X4	L2	A12	85.0801
Cysteine	X25	X10	L2	A11	85.0842
Cysteine	X4	X26	L2	A6	85.0917
Cysteine	X6	X25	L2	A12	85.1012
Cysteine	X21	X4	L2	A7	85.107
3-Mercaptopropionic acid	X7	X19	L1	A7	85.1263
Cysteine	X26	X8	L2	A11	85.1306
3-Mercaptopropionic acid	X9	X19	L1	A10	85.1428
Cysteine	X30	X4	L2	A9	85.1432
Cysteine	X28	X1	L2	A9	85.1449
Cysteine	X27	X4	L1	A10	85.1452
Cysteine	X5	X25	L1	A8	85.1461
3-Mercaptopropionic acid	X8	X14	L2	A12	85.147
3-Mercaptopropionic acid	X16	X1	L2	A13	85.1487
Cysteine	X2	X25	L2	A14	85.1658
Cysteine	X6	X24	L2	A12	85.1659
3-Mercaptopropionic acid	X16	X9	L4	A8	85.1739
3-Mercaptopropionic acid	X1	X15	L1	No acid	85.1743
3-Mercaptopropionic acid	X1	X17	L2	A9	85.1752
Cysteine	X22	X4	L2	A10	85.1776
3-Mercaptopropionic acid	X12	X8	L2	A5	85.1935
3-Mercaptopropionic acid	X14	X4	L1	A13	85.2029
Cysteine	X6	X26	L1	A9	85.2037
3-Mercaptopropionic acid	X16	X10	L2	A9	85.2058
Cysteine	X24	X4	L2	A11	85.2112
Cysteine	X3	X23	L1	A8	85.2118
Cysteine	X26	X4	L1	A12	85.2123
Cysteine	X28	X2	L2	A13	85.2145
Cysteine	X8	X26	L1	A8	85.2205
Cysteine	X4	X25	L2	A7	85.2271
3-Mercaptopropionic acid	X19	X3	L1	A14	85.2388
Cysteine	X23	X1	L1	A7	85.2512
3-Mercaptopropionic acid	X9	X12	L1	A11	85.2532
Cysteine	X4	X23	L1	A10	85.2556
3-Mercaptopropionic acid	X12	X6	L1	A6	85.2577
Cysteine	X8	X23	L1	A8	85.2589
Cysteine	X25	X7	L1	A8	85.2639
Cysteine	X23	X1	L2	A10	85.2701
Cysteine	X21	X3	L2	A11	85.276
3-Mercaptopropionic acid	X18	X8	L2	A10	85.2788
Cysteine	X4	X23	L1	A5	85.282
Cysteine	X7	X27	L1	A7	85.2877
3-Mercaptopropionic acid	X8	X11	L1	A8	85.2887
Cysteine	X3	X27	L1	A7	85.3004
Cysteine	X3	X30	L2	A11	85.3037
Cysteine	X7	X23	L2	A10	85.3118
Cysteine	X9	X29	L2	A12	85.3161
3-Mercaptopropionic acid	X9	X11	L2	A9	85.3332
3-Mercaptopropionic acid	X3	X16	L1	A8	85.342
Cysteine	X9	X29	L2	A13	85.3552
3-Mercaptopropionic acid	X13	X6	L1	A7	85.3606
Cysteine	X24	X3	L2	A10	85.3608
Cysteine	X1	X29	L2	A13	85.3638
Cysteine	X23	X4	L2	A13	85.3708
Cysteine	X23	X8	L2	A7	85.3745
Cysteine	X1	X27	L2	A7	85.3777
Cysteine	X26	X3	L1	A7	85.3809
3-Mercaptopropionic acid	X11	X4	L2	A7	85.3904
Cysteine	X25	X4	L1	A6	85.4002
3-Mercaptopropionic acid	X6	X13	L1	A12	85.4034
3-Mercaptopropionic acid	X13	X3	L1	A10	85.408
3-Mercaptopropionic acid	X16	X1	L1	A9	85.4171
Cysteine	X1	X25	L2	A13	85.4229
Cysteine	X23	X6	L1	A12	85.4267
Cysteine	X25	X4	L2	A5	85.4351
Cysteine	X25	X5	L2	A8	85.4567
Cysteine	X10	X28	L2	A5	85.4595
3-Mercaptopropionic acid	X10	X20	L1	A8	85.4634
Cysteine	X22	X9	L1	A14	85.4654
Cysteine	X8	X29	L2	A6	85.4673
3-Mercaptopropionic acid	X1	X18	L1	A12	85.4766
3-Mercaptopropionic acid	X17	X9	L1	A7	85.4879
Cysteine	X22	X6	L1	A7	85.488
3-Mercaptopropionic acid	X18	X5	L1	A8	85.5062
Cysteine	X2	X27	L1	A5	85.5212
Cysteine	X27	X3	L2	A13	85.529
3-Mercaptopropionic acid	X15	X8	L1	A7	85.5345
Cysteine	X22	X3	L2	A5	85.547
Cysteine	X29	X2	L2	A7	85.5489
Cysteine	X7	X28	L2	A11	85.5509
Cysteine	X24	X8	L1	A7	85.5661
Cysteine	X27	X1	L2	A13	85.5691
3-Mercaptopropionic acid	X8	X13	L2	A11	85.582
3-Mercaptopropionic acid	X8	X16	L3	A12	85.5852
3-Mercaptopropionic acid	X16	X3	L2	A7	85.5876
3-Mercaptopropionic acid	X8	X18	L3	A7	85.5909
Cysteine	X25	X8	L2	A9	85.5916
Cysteine	X25	X2	L1	A10	85.5947
Cysteine	X8	X29	L1	A7	85.5976
Cysteine	X29	X7	L1	A8	85.615
3-Mercaptopropionic acid	X8	X16	L4	A14	85.6277
3-Mercaptopropionic acid	X14	X8	L2	A10	85.631
Cysteine	X27	X5	L1	A5	85.6345
3-Mercaptopropionic acid	X1	X11	L2	A9	85.6382
Cysteine	X24	X9	L1	A7	85.6416
3-Mercaptopropionic acid	X7	X19	L2	A12	85.6418
Cysteine	X28	X5	L2	A9	85.6472
Cysteine	X29	X9	L2	A6	85.6473
3-Mercaptopropionic acid	X3	X11	L2	A7	85.6497
Cysteine	X30	X9	L1	A11	85.65
Cysteine	X2	X23	L1	A12	85.6533
3-Mercaptopropionic acid	X14	X3	L1	A5	85.6571
3-Mercaptopropionic acid	X15	X3	L1	A14	85.6602
3-Mercaptopropionic acid	X1	X11	L2	A7	85.6645
3-Mercaptopropionic acid	X11	X9	L1	A7	85.6706
3-Mercaptopropionic acid	X6	X15	L1	A14	85.6715
3-Mercaptopropionic acid	X5	X14	L2	A11	85.6765
Cysteine	X2	X24	L2	A9	85.6832
3-Mercaptopropionic acid	X20	X2	L1	A10	85.6946
Cysteine	X29	X1	L2	A12	85.6963
Cysteine	X3	X25	L2	A9	85.7011
Cysteine	X26	X5	L1	A7	85.7047
Cysteine	X26	X6	L1	A12	85.7072
Cysteine	X8	X21	L2	A11	85.709
3-Mercaptopropionic acid	X12	X6	L1	A10	85.7122
Cysteine	X8	X25	L2	A7	85.7128
3-Mercaptopropionic acid	X4	X14	L1	A6	85.7185
Cysteine	X24	X7	L2	A7	85.7243
Cysteine	X4	X25	L1	A8	85.7278
3-Mercaptopropionic acid	X4	X15	L2	A11	85.7469
Cysteine	X7	X22	L2	A5	85.7493
3-Mercaptopropionic acid	X1	X17	L3	A9	85.7513
3-Mercaptopropionic acid	X9	X11	L2	A13	85.7582
3-Mercaptopropionic acid	X4	X15	L1	A5	85.7616
Cysteine	X1	X22	L2	A10	85.7704
Cysteine	X26	X4	L1	A7	85.7827
Cysteine	X28	X5	L2	A7	85.7867
Cysteine	X23	X1	L3	A5	85.7884
3-Mercaptopropionic acid	X11	X6	L1	A7	85.7897
Cysteine	X6	X30	L1	A11	85.7915
3-Mercaptopropionic acid	X12	X1	L1	A7	85.794
3-Mercaptopropionic acid	X13	X5	L1	A8	85.801
3-Mercaptopropionic acid	X20	X2	L1	A6	85.8075
3-Mercaptopropionic acid	X7	X12	L1	A14	85.8076
Cysteine	X30	X10	L1	A7	85.808
Cysteine	X26	X2	L1	A14	85.819
Cysteine	X22	X1	L2	A7	85.8314
3-Mercaptopropionic acid	X18	X5	L1	A6	85.8452
3-Mercaptopropionic acid	X18	X10	L2	A5	85.8515
Cysteine	X5	X21	L2	A9	85.859
Cysteine	X5	X24	L2	A7	85.8614
3-Mercaptopropionic acid	X17	X9	L2	A7	85.8671
Cysteine	X3	X22	L1	A7	85.876
3-Mercaptopropionic acid	X1	X11	L2	A10	85.8874
Cysteine	X28	X5	L1	A7	85.8936
Cysteine	X24	X4	L1	A5	85.895
Cysteine	X6	X24	L2	A5	85.8953
Cysteine	X22	X4	L1	A11	85.8968
3-Mercaptopropionic acid	X6	X14	L1	A7	85.8973
Cysteine	X30	X3	L2	A13	85.901
Cysteine	X29	X4	L1	A11	85.9083
Cysteine	X21	X6	L2	A7	85.912
Cysteine	X27	X6	L1	A10	85.915
3-Mercaptopropionic acid	X11	X8	L2	A6	85.9242
Cysteine	X2	X22	L1	A7	85.9276
3-Mercaptopropionic acid	X12	X5	L2	A10	85.9291
Cysteine	X30	X7	L2	A7	85.932
Cysteine	X23	X3	L1	A7	85.9325
Cysteine	X23	X8	L1	A14	85.9458
Cysteine	X22	X8	L2	A5	85.9585
Cysteine	X24	X9	L1	A11	85.9629
Cysteine	X28	X2	L1	A12	85.9641
3-Mercaptopropionic acid	X16	X8	L3	A5	85.9672
3-Mercaptopropionic acid	X4	X14	L1	A12	85.9772
3-Mercaptopropionic acid	X13	X1	L1	A7	85.9841
Cysteine	X30	X2	L1	A7	85.9843
Cysteine	X22	X7	L1	A7	85.9868
Cysteine	X30	X9	L2	A7	85.9892
Cysteine	X5	X30	L1	A7	85.9906
Cysteine	X23	X6	L2	A7	85.991
3-Mercaptopropionic acid	X17	X7	L1	A8	85.9961
Cysteine	X29	X9	L2	A7	86.0073
Cysteine	X1	X28	L2	A10	86.0127
3-Mercaptopropionic acid	X8	X15	L1	A7	86.0182
Cysteine	X10	X28	L1	A14	86.02
Cysteine	X25	X2	L2	A13	86.0276
Cysteine	X26	X5	L2	A14	86.0286
Cysteine	X21	X8	L2	A14	86.032
Cysteine	X24	X1	L1	A7	86.0321
3-Mercaptopropionic acid	X16	X8	L1	A7	86.0491
Cysteine	X3	X23	L2	A6	86.0503
Cysteine	X23	X3	L2	A9	86.0564
3-Mercaptopropionic acid	X12	X7	L1	A8	86.0595
3-Mercaptopropionic acid	X1	X13	L2	A12	86.0643
Cysteine	X21	X8	L1	A7	86.0725
3-Mercaptopropionic acid	X15	X1	L2	A12	86.0784
Cysteine	X30	X1	L2	A7	86.0795
Cysteine	X10	X27	L2	A5	86.0801
Cysteine	X10	X29	L2	A11	86.0832
3-Mercaptopropionic acid	X13	X1	L2	A9	86.0849
Cysteine	X5	X24	L2	A9	86.0853
Cysteine	X7	X21	L2	A7	86.0929
3-Mercaptopropionic acid	X1	X17	L2	A7	86.0964
3-Mercaptopropionic acid	X13	X2	L1	A8	86.0974
3-Mercaptopropionic acid	X12	X6	L1	No acid	86.1046
Cysteine	X29	X6	L1	A12	86.1102
3-Mercaptopropionic acid	X6	X12	L2	A14	86.1108
3-Mercaptopropionic acid	X12	X1	L1	A14	86.1196
Cysteine	X21	X5	L1	A7	86.1215
3-Mercaptopropionic acid	X7	X18	L1	A11	86.1219
3-Mercaptopropionic acid	X10	X20	L1	A9	86.128
Cysteine	X7	X25	L1	A8	86.1421
Cysteine	X7	X27	L2	A6	86.1549
3-Mercaptopropionic acid	X13	X10	L1	A7	86.1566
Cysteine	X27	X6	L2	A11	86.1571
3-Mercaptopropionic acid	X4	X12	L1	A12	86.1632
Cysteine	X21	X2	L2	A7	86.1644
3-Mercaptopropionic acid	X14	X8	L1	A7	86.1667
3-Mercaptopropionic acid	X17	X5	L2	A10	86.1715
Cysteine	X24	X5	L1	A8	86.1743
Cysteine	X1	X26	L2	A6	86.1756
3-Mercaptopropionic acid	X6	X13	L1	A5	86.1981
3-Mercaptopropionic acid	X11	X8	L2	A11	86.1994
Cysteine	X30	X6	L1	A8	86.2252
Cysteine	X5	X21	L1	A8	86.2265
3-Mercaptopropionic acid	X16	X8	L3	A13	86.2289
3-Mercaptopropionic acid	X14	X4	L1	A8	86.2308
3-Mercaptopropionic acid	X14	X6	L1	A8	86.2351
3-Mercaptopropionic acid	X18	X5	L1	A13	86.2409
3-Mercaptopropionic acid	X11	X8	L1	A13	86.241
Cysteine	X23	X7	L1	No acid	86.2414
Cysteine	X4	X26	L1	A7	86.2463
3-Mercaptopropionic acid	X17	X10	L2	A11	86.2583
3-Mercaptopropionic acid	X16	X1	L1	A14	86.2752
Cysteine	X7	X26	L2	A11	86.2755
Cysteine	X25	X1	L1	A7	86.279
Cysteine	X3	X27	L1	A8	86.2798
3-Mercaptopropionic acid	X16	X9	L4	A13	86.2889
3-Mercaptopropionic acid	X17	X2	L1	A8	86.2959
Cysteine	X23	X2	L1	A7	86.3005
Cysteine	X29	X10	L1	A11	86.3089
3-Mercaptopropionic acid	X3	X15	L2	A11	86.313
Cysteine	X9	X27	L1	A10	86.314
3-Mercaptopropionic acid	X19	X6	L1	A8	86.3157
Cysteine	X2	X24	L2	A14	86.3202
Cysteine	X24	X8	L2	A12	86.323
Cysteine	X30	X8	L1	A11	86.3279
3-Mercaptopropionic acid	X15	X7	L2	A11	86.3286
3-Mercaptopropionic acid	X3	X12	L2	A10	86.3336
3-Mercaptopropionic acid	X8	X14	L1	A11	86.3343
Cysteine	X6	X22	L2	A6	86.3368
3-Mercaptopropionic acid	X8	X18	L1	A7	86.3368
3-Mercaptopropionic acid	X12	X3	L1	A7	86.3393
Cysteine	X1	X22	L1	A7	86.3395
3-Mercaptopropionic acid	X12	X9	L2	A12	86.3426
3-Mercaptopropionic acid	X12	X9	L2	A11	86.3493
3-Mercaptopropionic acid	X1	X17	L1	A7	86.3671
3-Mercaptopropionic acid	X19	X4	L2	A7	86.3741
Cysteine	X21	X6	L1	A7	86.376
Cysteine	X7	X26	L2	A7	86.3823
Cysteine	X21	X5	L1	A12	86.3825
Cysteine	X23	X8	L1	A8	86.3926
3-Mercaptopropionic acid	X14	X5	L1	A7	86.3948
3-Mercaptopropionic acid	X20	X6	L1	A5	86.3986
Cysteine	X4	X29	L2	A6	86.4054
3-Mercaptopropionic acid	X19	X6	L1	A14	86.407
Cysteine	X25	X9	L2	A7	86.4091
Cysteine	X21	X2	L1	A12	86.4108
3-Mercaptopropionic acid	X17	X3	L2	A11	86.4213
3-Mercaptopropionic acid	X14	X9	L1	A7	86.4237
Cysteine	X27	X10	L1	A6	86.427
3-Mercaptopropionic acid	X14	X3	L1	A7	86.4333
3-Mercaptopropionic acid	X16	X6	L1	A9	86.4374
3-Mercaptopropionic acid	X4	X18	L2	A10	86.4469
Cysteine	X21	X7	L2	A7	86.4477
3-Mercaptopropionic acid	X9	X17	L1	A7	86.4552
Cysteine	X24	X5	L1	A6	86.4572
Cysteine	X27	X2	L2	A9	86.4602
Cysteine	X25	X8	L2	A7	86.4642
Cysteine	X1	X21	L2	A11	86.4693
Cysteine	X5	X24	L1	A14	86.4736
3-Mercaptopropionic acid	X13	X8	L3	A5	86.485
3-Mercaptopropionic acid	X13	X7	L1	A7	86.4868
Cysteine	X2	X30	L1	A12	86.488
Cysteine	X6	X26	L2	A7	86.4893
Cysteine	X22	X8	L1	A10	86.4954
Cysteine	X25	X9	L1	A7	86.4956
3-Mercaptopropionic acid	X18	X7	L2	A10	86.4957
3-Mercaptopropionic acid	X2	X11	L1	A7	86.498
Cysteine	X4	X25	L2	A13	86.5039
3-Mercaptopropionic acid	X6	X13	L1	A6	86.5047
Cysteine	X8	X29	L1	A13	86.5059
3-Mercaptopropionic acid	X15	X6	L1	A9	86.5155
Cysteine	X23	X7	L1	A6	86.5165
3-Mercaptopropionic acid	X8	X20	L1	A7	86.5177
3-Mercaptopropionic acid	X11	X3	L2	A7	86.5183
3-Mercaptopropionic acid	X6	X19	L2	A12	86.5185
Cysteine	X21	X6	L1	A11	86.52
3-Mercaptopropionic acid	X11	X5	L1	A12	86.5253
3-Mercaptopropionic acid	X2	X19	L1	A11	86.53
3-Mercaptopropionic acid	X13	X3	L1	A7	86.5321
3-Mercaptopropionic acid	X17	X10	L2	A5	86.5321
3-Mercaptopropionic acid	X4	X15	L1	A6	86.5352
3-Mercaptopropionic acid	X17	X6	L1	A7	86.5353
3-Mercaptopropionic acid	X16	X1	L1	A8	86.5356
3-Mercaptopropionic acid	X6	X20	L1	A7	86.5408
Cysteine	X29	X8	L2	A11	86.5431
Cysteine	X23	X5	L1	A7	86.5498
3-Mercaptopropionic acid	X8	X20	L2	A12	86.552
3-Mercaptopropionic acid	X12	X6	L2	A5	86.5548
Cysteine	X2	X28	L1	A7	86.5549
3-Mercaptopropionic acid	X5	X18	L1	A6	86.5561
3-Mercaptopropionic acid	X7	X14	L1	A7	86.566
3-Mercaptopropionic acid	X2	X19	L2	A14	86.5677
3-Mercaptopropionic acid	X20	X2	L1	A5	86.5731
3-Mercaptopropionic acid	X11	X8	L1	A10	86.5733
Cysteine	X2	X27	L2	A10	86.5811
Cysteine	X5	X24	L1	A6	86.5833
3-Mercaptopropionic acid	X11	X6	L2	A10	86.5882
3-Mercaptopropionic acid	X5	X16	L2	A6	86.5887
Cysteine	X26	X1	L2	A13	86.5941
3-Mercaptopropionic acid	X1	X11	L2	A12	86.5979
3-Mercaptopropionic acid	X6	X16	L1	A11	86.6129
Cysteine	X4	X27	L2	A7	86.6182
Cysteine	X6	X23	L1	A5	86.6213
3-Mercaptopropionic acid	X9	X11	L1	A12	86.6245
3-Mercaptopropionic acid	X17	X4	L2	A11	86.629
3-Mercaptopropionic acid	X14	X1	L1	A8	86.6333
3-Mercaptopropionic acid	X13	X2	L2	A13	86.6373
Cysteine	X29	X7	L2	A8	86.6414
Cysteine	X24	X2	L2	A11	86.6428
Cysteine	X27	X6	L2	A10	86.644
Cysteine	X29	X10	L2	A12	86.6453
Cysteine	X7	X25	L1	A10	86.6531
Cysteine	X8	X22	L2	A13	86.6586
Cysteine	X29	X6	L1	A11	86.6601
Cysteine	X26	X1	L2	A7	86.6654
3-Mercaptopropionic acid	X2	X20	L2	A7	86.6719
3-Mercaptopropionic acid	X5	X19	L1	A12	86.6734
3-Mercaptopropionic acid	X10	X13	L2	A11	86.6736
Cysteine	X28	X6	L2	A7	86.6788
Cysteine	X27	X4	L2	A14	86.6839
Cysteine	X27	X1	L2	A11	86.6855
3-Mercaptopropionic acid	X5	X14	L2	A13	86.6861
3-Mercaptopropionic acid	X2	X16	L1	A7	86.6884
Cysteine	X29	X2	L2	A12	86.6981
Cysteine	X7	X29	L1	A7	86.6985
Cysteine	X27	X1	L2	A6	86.7002
3-Mercaptopropionic acid	X16	X4	L1	A11	86.7057
3-Mercaptopropionic acid	X9	X17	L1	A14	86.7121
Cysteine	X22	X2	L1	A7	86.7161
3-Mercaptopropionic acid	X15	X3	L2	A6	86.7179
Cysteine	X22	X1	L1	A7	86.7236
3-Mercaptopropionic acid	X8	X16	L4	A6	86.7342
Cysteine	X25	X7	L2	A9	86.7347
Cysteine	X9	X23	L2	A7	86.7352
3-Mercaptopropionic acid	X6	X13	L1	A10	86.7531
Cysteine	X27	X8	L1	A13	86.7561
Cysteine	X28	X2	L1	A8	86.7585
Cysteine	X23	X5	L2	A5	86.7624
3-Mercaptopropionic acid	X8	X18	L4	A14	86.7633
Cysteine	X8	X21	L1	A10	86.7672
3-Mercaptopropionic acid	X8	X11	L2	A11	86.774
Cysteine	X30	X3	L1	A11	86.7784
3-Mercaptopropionic acid	X8	X16	L2	A10	86.7798
Cysteine	X1	X26	L1	A10	86.7822
3-Mercaptopropionic acid	X11	X1	L2	A5	86.7881
3-Mercaptopropionic acid	X3	X11	L1	A7	86.7902
3-Mercaptopropionic acid	X7	X13	L1	No acid	86.8011
Cysteine	X6	X30	L2	A10	86.8269
Cysteine	X5	X24	L2	A5	86.8352
3-Mercaptopropionic acid	X19	X6	L1	A10	86.8359
Cysteine	X28	X7	L1	A6	86.8369
3-Mercaptopropionic acid	X1	X18	L2	A11	86.8607
Cysteine	X23	X10	L1	A7	86.8622
Cysteine	X1	X23	L1	A12	86.8625
3-Mercaptopropionic acid	X19	X3	L1	A11	86.8644
Cysteine	X8	X21	L2	A9	86.8656
3-Mercaptopropionic acid	X19	X2	L2	A13	86.8684
3-Mercaptopropionic acid	X15	X3	L2	A7	86.8695
Cysteine	X8	X24	L1	A12	86.8713
Cysteine	X25	X8	L2	A10	86.8879
Cysteine	X23	X5	L1	A8	86.8937
3-Mercaptopropionic acid	X4	X15	L1	No acid	86.8971
Cysteine	X27	X2	L2	A8	86.9038
Cysteine	X3	X22	L2	A7	86.9077
Cysteine	X8	X23	L2	A7	86.9158
Cysteine	X26	X4	L2	A10	86.9158
Cysteine	X26	X2	L2	A9	86.918
Cysteine	X2	X27	L2	A7	86.9309
Cysteine	X1	X28	L2	A7	86.931
3-Mercaptopropionic acid	X20	X9	L2	A11	86.9328
3-Mercaptopropionic acid	X6	X13	L1	A8	86.9347
3-Mercaptopropionic acid	X12	X1	L1	A11	86.9397
Cysteine	X30	X9	L2	No acid	86.9423
Cysteine	X6	X23	L2	A10	86.944
3-Mercaptopropionic acid	X20	X2	L1	A13	86.9449
Cysteine	X1	X24	L2	A5	86.9455
3-Mercaptopropionic acid	X1	X18	L2	A5	86.9534
Cysteine	X23	X10	L2	A7	86.9562
3-Mercaptopropionic acid	X19	X9	L2	A13	86.9605
3-Mercaptopropionic acid	X15	X4	L2	A11	86.9622
Cysteine	X29	X9	L2	A5	86.9698
Cysteine	X9	X24	L1	A10	86.9734
Cysteine	X27	X7	L1	A7	86.9755
Cysteine	X24	X7	L2	A6	86.9764
Cysteine	X29	X6	L1	A7	86.9818
Cysteine	X8	X23	L2	A14	86.9842
Cysteine	X27	X10	L1	A8	86.9867
3-Mercaptopropionic acid	X16	X2	L2	A5	86.9955
3-Mercaptopropionic acid	X5	X11	L2	A10	86.9961
3-Mercaptopropionic acid	X14	X8	L2	A7	86.997
3-Mercaptopropionic acid	X17	X5	L1	A7	86.9976
Cysteine	X4	X23	L1	No acid	86.9997
3-Mercaptopropionic acid	X16	X8	L3	A7	87.0029
3-Mercaptopropionic acid	X11	X8	L1	A9	87.0032
3-Mercaptopropionic acid	X8	X11	L1	A11	87.0048
Cysteine	X29	X1	L2	A13	87.0077
3-Mercaptopropionic acid	X3	X20	L2	A9	87.0145
3-Mercaptopropionic acid	X15	X2	L2	A14	87.0192
3-Mercaptopropionic acid	X1	X11	L1	A5	87.0203
Cysteine	X29	X8	L1	A11	87.0226
3-Mercaptopropionic acid	X6	X14	L2	A7	87.0269
Cysteine	X4	X21	L1	A8	87.0339
Cysteine	X7	X26	L1	A12	87.0353
3-Mercaptopropionic acid	X2	X18	L2	A12	87.0379
3-Mercaptopropionic acid	X13	X8	L4	A12	87.0404
3-Mercaptopropionic acid	X20	X2	L2	A8	87.0456
3-Mercaptopropionic acid	X15	X5	L2	A10	87.0537
3-Mercaptopropionic acid	X20	X6	L1	A9	87.0634
Cysteine	X29	X7	L2	A12	87.0659
Cysteine	X5	X23	L2	No acid	87.0662
3-Mercaptopropionic acid	X4	X14	L1	A14	87.0699
Cysteine	X23	X2	L2	A7	87.0717
Cysteine	X27	X10	L2	A5	87.0718
3-Mercaptopropionic acid	X5	X14	L2	A8	87.0732
3-Mercaptopropionic acid	X10	X20	L1	A6	87.0767
3-Mercaptopropionic acid	X13	X10	L1	A8	87.0847
3-Mercaptopropionic acid	X7	X12	L2	A11	87.0852
3-Mercaptopropionic acid	X4	X12	L2	A9	87.0863
Cysteine	X29	X8	L2	A9	87.0972
3-Mercaptopropionic acid	X14	X5	L2	A7	87.1155
Cysteine	X22	X3	L1	A7	87.123
Cysteine	X8	X25	L1	A7	87.1266
3-Mercaptopropionic acid	X8	X16	L4	A11	87.1316
3-Mercaptopropionic acid	X11	X5	L2	A7	87.1394
Cysteine	X5	X23	L1	A5	87.1486
Cysteine	X28	X9	L2	A12	87.1487
Cysteine	X23	X4	L1	A7	87.1494
Cysteine	X28	X1	L1	A12	87.1544
3-Mercaptopropionic acid	X13	X8	L2	A5	87.1624
Cysteine	X5	X28	L2	A12	87.1665
3-Mercaptopropionic acid	X18	X7	L2	A14	87.1721
3-Mercaptopropionic acid	X13	X1	L1	A12	87.1845
3-Mercaptopropionic acid	X13	X7	L2	A5	87.1851
Cysteine	X6	X23	L1	A12	87.1872
Cysteine	X4	X21	L2	A7	87.1889
Cysteine	X21	X1	L1	No acid	87.1917
3-Mercaptopropionic acid	X5	X15	L1	A7	87.1921
3-Mercaptopropionic acid	X12	X7	L2	A9	87.1972
Cysteine	X25	X10	L2	A9	87.1976
Cysteine	X8	X29	L1	A12	87.1995
Cysteine	X26	X5	L2	A5	87.2
Cysteine	X5	X26	L2	A8	87.2046
3-Mercaptopropionic acid	X12	X6	L1	A13	87.2051
3-Mercaptopropionic acid	X11	X2	L1	A12	87.2222
3-Mercaptopropionic acid	X3	X13	L3	A10	87.2228
3-Mercaptopropionic acid	X11	X2	L1	A7	87.2261
Cysteine	X24	X9	L2	A9	87.2371
3-Mercaptopropionic acid	X2	X14	L2	A11	87.24
Cysteine	X8	X22	L2	A6	87.2403
Cysteine	X23	X10	L2	A5	87.2404
Cysteine	X21	X4	L1	A7	87.2414
3-Mercaptopropionic acid	X14	X1	L2	A9	87.2478
Cysteine	X7	X29	L1	A12	87.2534
Cysteine	X7	X29	L2	A11	87.2538
3-Mercaptopropionic acid	X2	X11	L2	A7	87.2578
Cysteine	X21	X3	L2	A5	87.2728
3-Mercaptopropionic acid	X16	X7	L1	A5	87.2784
3-Mercaptopropionic acid	X14	X3	L2	A11	87.288
Cysteine	X30	X2	L2	A7	87.2913
3-Mercaptopropionic acid	X13	X5	L2	A7	87.292
Cysteine	X25	X3	L1	A11	87.292
Cysteine	X27	X10	L2	A12	87.2927
3-Mercaptopropionic acid	X13	X10	L2	A14	87.302
3-Mercaptopropionic acid	X18	X5	L1	A12	87.3098
3-Mercaptopropionic acid	X6	X13	L3	A14	87.3126
3-Mercaptopropionic acid	X16	X9	L4	A14	87.3183
Cysteine	X21	X5	L2	A13	87.3188
Cysteine	X27	X1	L2	A8	87.3192
Cysteine	X30	X4	L1	A7	87.3295
3-Mercaptopropionic acid	X7	X14	L2	A10	87.3309
Cysteine	X30	X1	L2	No acid	87.3311
Cysteine	X25	X9	L2	A11	87.3363
3-Mercaptopropionic acid	X3	X11	L2	A11	87.3432
Cysteine	X4	X21	L1	A10	87.3438
Cysteine	X24	X4	L2	A7	87.3482
Cysteine	X7	X25	L2	A14	87.3656
Cysteine	X1	X27	L1	A12	87.3744
Cysteine	X28	X6	L1	A7	87.3761
Cysteine	X5	X21	L1	A12	87.3874
Cysteine	X9	X27	L1	A13	87.3899
Cysteine	X8	X27	L2	A9	87.3931
Cysteine	X6	X27	L1	A11	87.3963
3-Mercaptopropionic acid	X3	X18	L2	A12	87.404
Cysteine	X4	X29	L1	A7	87.4051
Cysteine	X7	X23	L2	A7	87.4078
3-Mercaptopropionic acid	X17	X9	L2	A8	87.4171
3-Mercaptopropionic acid	X6	X15	L2	A7	87.422
Cysteine	X24	X6	L2	A8	87.4255
3-Mercaptopropionic acid	X1	X17	L3	No acid	87.4262
3-Mercaptopropionic acid	X18	X5	L2	A5	87.4295
3-Mercaptopropionic acid	X6	X17	L1	A7	87.4321
3-Mercaptopropionic acid	X18	X6	L1	A8	87.4345
3-Mercaptopropionic acid	X15	X7	L1	A7	87.4364
3-Mercaptopropionic acid	X3	X19	L1	A14	87.4381
Cysteine	X26	X9	L2	A7	87.4419
Cysteine	X28	X9	L1	A10	87.4439
3-Mercaptopropionic acid	X14	X6	L1	A6	87.4661
3-Mercaptopropionic acid	X13	X10	L2	A7	87.469
3-Mercaptopropionic acid	X16	X9	L4	A9	87.4691
Cysteine	X23	X1	L3	A11	87.4718
Cysteine	X29	X7	L1	A11	87.4792
3-Mercaptopropionic acid	X18	X8	L2	A7	87.4822
3-Mercaptopropionic acid	X3	X19	L1	A9	87.4914
3-Mercaptopropionic acid	X15	X4	L2	A5	87.4947
3-Mercaptopropionic acid	X11	X3	L1	A7	87.4956
3-Mercaptopropionic acid	X6	X19	L2	A7	87.4973
3-Mercaptopropionic acid	X16	X6	L1	A7	87.5019
Cysteine	X21	X2	L2	A14	87.5043
Cysteine	X23	X7	L2	A5	87.5045
Cysteine	X21	X3	L1	A7	87.5096
3-Mercaptopropionic acid	X6	X13	L1	A14	87.5101
3-Mercaptopropionic acid	X3	X19	L1	A12	87.5153
Cysteine	X25	X2	L1	A7	87.5172
3-Mercaptopropionic acid	X7	X15	L1	A11	87.5248
Cysteine	X24	X4	L1	A10	87.5267
3-Mercaptopropionic acid	X6	X12	L1	A7	87.5304
Cysteine	X25	X7	L2	A5	87.5305
Cysteine	X8	X27	L1	A12	87.5318
3-Mercaptopropionic acid	X1	X18	L1	A8	87.5337
3-Mercaptopropionic acid	X9	X17	L2	A12	87.5345
3-Mercaptopropionic acid	X10	X20	L1	A10	87.5394
3-Mercaptopropionic acid	X2	X11	L1	A12	87.5417
Cysteine	X22	X2	L1	A11	87.544
3-Mercaptopropionic acid	X12	X4	L1	A12	87.5441
3-Mercaptopropionic acid	X17	X9	L1	A8	87.5561
Cysteine	X30	X1	L2	A13	87.5585
Cysteine	X29	X10	L2	A10	87.5628
3-Mercaptopropionic acid	X20	X3	L2	A9	87.5653
Cysteine	X23	X5	L1	A10	87.5656
3-Mercaptopropionic acid	X16	X4	L2	A10	87.5784
Cysteine	X24	X9	L2	A10	87.5835
3-Mercaptopropionic acid	X13	X6	L1	A9	87.589
Cysteine	X22	X4	L1	A8	87.5921
3-Mercaptopropionic acid	X8	X11	L2	A7	87.6088
3-Mercaptopropionic acid	X3	X11	L1	A12	87.6118
Cysteine	X10	X30	L1	A12	87.6207
Cysteine	X9	X23	L1	A5	87.6256
Cysteine	X2	X21	L2	A5	87.6277
3-Mercaptopropionic acid	X12	X6	L2	A6	87.6293
3-Mercaptopropionic acid	X16	X9	L4	A6	87.63
3-Mercaptopropionic acid	X6	X18	L2	A10	87.6325
3-Mercaptopropionic acid	X2	X11	L1	A8	87.6354
Cysteine	X6	X25	L2	A13	87.6368
3-Mercaptopropionic acid	X3	X15	L1	A14	87.642
Cysteine	X9	X23	L2	A13	87.6438
Cysteine	X25	X10	L1	A7	87.6494
Cysteine	X7	X28	L2	A14	87.6537
Cysteine	X22	X5	L1	A10	87.6594
3-Mercaptopropionic acid	X12	X8	L2	A9	87.6641
3-Mercaptopropionic acid	X11	X7	L1	A11	87.6709
3-Mercaptopropionic acid	X14	X6	L1	A10	87.6756
3-Mercaptopropionic acid	X14	X5	L1	A12	87.6758
3-Mercaptopropionic acid	X12	X8	L2	A8	87.6813
3-Mercaptopropionic acid	X3	X12	L2	A12	87.6822
3-Mercaptopropionic acid	X8	X14	L1	A7	87.6843
3-Mercaptopropionic acid	X14	X7	L1	A12	87.6907
Cysteine	X30	X6	L2	A7	87.6926
3-Mercaptopropionic acid	X13	X2	L2	A7	87.6949
Cysteine	X9	X27	L2	A14	87.6976
3-Mercaptopropionic acid	X20	X2	L2	A6	87.6977
3-Mercaptopropionic acid	X19	X5	L2	A7	87.6997
3-Mercaptopropionic acid	X1	X14	L1	A7	87.6997
3-Mercaptopropionic acid	X12	X7	L1	A5	87.7054
3-Mercaptopropionic acid	X16	X1	L2	A14	87.7059
3-Mercaptopropionic acid	X20	X5	L2	A5	87.707
3-Mercaptopropionic acid	X12	X4	L1	A7	87.7098
3-Mercaptopropionic acid	X15	X9	L1	A7	87.7131
3-Mercaptopropionic acid	X12	X3	L2	A10	87.7266
3-Mercaptopropionic acid	X6	X14	L2	A11	87.7277
3-Mercaptopropionic acid	X5	X14	L2	No acid	87.7313
3-Mercaptopropionic acid	X12	X9	L2	A7	87.7415
3-Mercaptopropionic acid	X20	X3	L2	A5	87.7474
Cysteine	X6	X23	L2	A13	87.7548
3-Mercaptopropionic acid	X11	X9	L2	A5	87.7604
Cysteine	X23	X8	L2	A9	87.7648
Cysteine	X24	X5	L1	No acid	87.7701
3-Mercaptopropionic acid	X12	X5	L2	A7	87.7705
3-Mercaptopropionic acid	X1	X12	L2	A13	87.7756
3-Mercaptopropionic acid	X13	X2	L1	A6	87.7764
Cysteine	X7	X23	L1	No acid	87.7767
Cysteine	X22	X1	L3	A11	87.7806
Cysteine	X6	X22	L2	A10	87.7807
Cysteine	X26	X7	L1	A6	87.7814
3-Mercaptopropionic acid	X19	X3	L2	A11	87.7834
Cysteine	X28	X4	L1	A7	87.7841
3-Mercaptopropionic acid	X1	X12	L1	A7	87.7903
3-Mercaptopropionic acid	X11	X5	L1	A7	87.7942
3-Mercaptopropionic acid	X20	X2	L1	A9	87.7963
Cysteine	X23	X6	L2	A12	87.7967
3-Mercaptopropionic acid	X9	X15	L1	A7	87.7974
Cysteine	X23	X5	L2	No acid	87.799
3-Mercaptopropionic acid	X20	X7	L1	A7	87.7992
Cysteine	X29	X6	L2	A11	87.803
3-Mercaptopropionic acid	X20	X8	L1	A14	87.8064
Cysteine	X27	X8	L2	A11	87.8118
Cysteine	X2	X23	L1	A7	87.8132
3-Mercaptopropionic acid	X5	X17	L2	A7	87.814
3-Mercaptopropionic acid	X3	X13	L2	A9	87.8148
3-Mercaptopropionic acid	X11	X5	L2	A14	87.8221
3-Mercaptopropionic acid	X9	X19	L1	A14	87.828
3-Mercaptopropionic acid	X8	X16	L3	A8	87.8344
3-Mercaptopropionic acid	X3	X17	L2	A10	87.8417
Cysteine	X28	X6	L1	A6	87.8457
Cysteine	X24	X5	L2	A13	87.8472
Cysteine	X9	X29	L2	A5	87.8481
3-Mercaptopropionic acid	X11	X7	L1	A7	87.8491
3-Mercaptopropionic acid	X6	X18	L1	A8	87.8525
Cysteine	X4	X21	L2	A5	87.8644
3-Mercaptopropionic acid	X20	X6	L2	A10	87.8696
Cysteine	X6	X21	L2	A7	87.8735
Cysteine	X29	X3	L1	A12	87.88
3-Mercaptopropionic acid	X12	X2	L2	A5	87.882
3-Mercaptopropionic acid	X5	X20	L1	A14	87.8821
Cysteine	X1	X26	L1	A8	87.891
3-Mercaptopropionic acid	X1	X13	L2	A11	87.9062
Cysteine	X2	X30	L2	A12	87.9077
Cysteine	X25	X10	L2	A12	87.92
3-Mercaptopropionic acid	X4	X14	L2	A14	87.9249
Cysteine	X21	X8	L1	A10	87.926
3-Mercaptopropionic acid	X14	X4	L2	A5	87.9284
Cysteine	X30	X9	L1	A7	87.9303
Cysteine	X27	X3	L1	A12	87.9376
Cysteine	X26	X2	L1	A6	87.9405
3-Mercaptopropionic acid	X20	X4	L2	A12	87.9412
3-Mercaptopropionic acid	X7	X17	L1	A9	87.9419
3-Mercaptopropionic acid	X17	X8	L2	A5	87.9484
Cysteine	X22	X7	L1	A10	87.9572
3-Mercaptopropionic acid	X2	X20	L1	A10	87.959
Cysteine	X4	X25	L1	A9	87.961
Cysteine	X24	X8	L2	A5	87.9616
3-Mercaptopropionic acid	X7	X17	L1	A10	87.9659
Cysteine	X21	X5	L2	A9	87.9674
3-Mercaptopropionic acid	X4	X15	L2	No acid	87.9676
Cysteine	X2	X23	L1	A10	87.9745
Cysteine	X24	X6	L2	A11	87.9782
3-Mercaptopropionic acid	X15	X7	L2	A8	87.9788
3-Mercaptopropionic acid	X5	X15	L2	A10	87.9794
Cysteine	X26	X8	L2	A10	87.9795
3-Mercaptopropionic acid	X3	X19	L1	A6	87.9812
3-Mercaptopropionic acid	X15	X4	L1	A6	87.9844
3-Mercaptopropionic acid	X11	X8	L1	A7	87.9847
3-Mercaptopropionic acid	X7	X12	L1	A10	87.9898
3-Mercaptopropionic acid	X17	X6	L2	A7	87.9916
3-Mercaptopropionic acid	X15	X6	L2	A7	87.9961
Cysteine	X4	X22	L2	A12	87.9973
3-Mercaptopropionic acid	X19	X3	L1	A8	88.0001
Cysteine	X27	X6	L2	No acid	88.002
Cysteine	X29	X3	L1	A5	88.0045
3-Mercaptopropionic acid	X17	X8	L1	A10	88.0097
Cysteine	X6	X27	L2	A10	88.0161
Cysteine	X8	X23	L1	A5	88.0209
Cysteine	X22	X1	L3	A5	88.0215
Cysteine	X26	X3	L1	A10	88.0222
Cysteine	X30	X5	L2	A7	88.0321
Cysteine	X26	X9	L2	A5	88.0408
3-Mercaptopropionic acid	X6	X12	L2	A7	88.0418
Cysteine	X7	X22	L2	A7	88.0427
Cysteine	X29	X3	L2	No acid	88.0467
Cysteine	X5	X21	L2	A8	88.0569
Cysteine	X1	X25	L1	A12	88.0652
3-Mercaptopropionic acid	X8	X14	L2	A10	88.0858
Cysteine	X5	X30	L1	A12	88.0879
3-Mercaptopropionic acid	X4	X13	L1	A11	88.0881
Cysteine	X21	X2	L1	A7	88.0903
Cysteine	X8	X24	L1	A10	88.0909
Cysteine	X6	X26	L1	A8	88.0981
Cysteine	X30	X2	L2	A10	88.1051
3-Mercaptopropionic acid	X12	X4	L2	A14	88.1067
Cysteine	X21	X8	L2	A5	88.1105
Cysteine	X10	X27	L2	A9	88.1129
Cysteine	X22	X5	L1	A5	88.1153
Cysteine	X23	X4	L1	A10	88.1162
Cysteine	X21	X7	L1	A7	88.1179
Cysteine	X26	X5	L2	A11	88.1275
Cysteine	X22	X4	L1	A13	88.1278
3-Mercaptopropionic acid	X7	X13	L2	No acid	88.1339
Cysteine	X4	X24	L2	A14	88.1369
3-Mercaptopropionic acid	X18	X8	L1	A14	88.1386
3-Mercaptopropionic acid	X11	X6	L2	A5	88.1412
3-Mercaptopropionic acid	X16	X3	L2	A5	88.1412
3-Mercaptopropionic acid	X5	X16	L2	A11	88.143
Cysteine	X27	X4	L1	A12	88.1456
Cysteine	X29	X8	L1	A7	88.1507
3-Mercaptopropionic acid	X13	X4	L1	A10	88.151
Cysteine	X9	X26	L1	A7	88.1521
3-Mercaptopropionic acid	X4	X18	L2	A11	88.1583
Cysteine	X3	X29	L1	A12	88.1619
3-Mercaptopropionic acid	X12	X1	L2	A11	88.1619
Cysteine	X28	X5	L2	No acid	88.1637
Cysteine	X4	X26	L2	A10	88.1641
3-Mercaptopropionic acid	X1	X17	L3	A7	88.1664
Cysteine	X4	X26	L2	A5	88.1706
Cysteine	X28	X4	L2	A7	88.1714
3-Mercaptopropionic acid	X15	X4	L1	A12	88.1832
3-Mercaptopropionic acid	X14	X2	L1	A7	88.1841
Cysteine	X1	X30	L2	No acid	88.1866
3-Mercaptopropionic acid	X12	X3	L2	A5	88.1931
Cysteine	X23	X1	L2	A8	88.2032
3-Mercaptopropionic acid	X20	X5	L1	A7	88.2034
3-Mercaptopropionic acid	X12	X7	L1	A14	88.2056
3-Mercaptopropionic acid	X20	X6	L1	A13	88.2093
3-Mercaptopropionic acid	X4	X12	L1	A7	88.2249
3-Mercaptopropionic acid	X2	X16	L2	No acid	88.2256
3-Mercaptopropionic acid	X8	X12	L2	No acid	88.2372
3-Mercaptopropionic acid	X10	X13	L3	A7	88.2404
3-Mercaptopropionic acid	X6	X13	L3	A10	88.2409
Cysteine	X29	X2	L2	A5	88.2484
3-Mercaptopropionic acid	X8	X13	L1	A10	88.25
3-Mercaptopropionic acid	X11	X3	L2	A5	88.2547
3-Mercaptopropionic acid	X3	X15	L2	A6	88.2575
Cysteine	X29	X10	L2	A7	88.2701
Cysteine	X2	X28	L1	A10	88.2798
3-Mercaptopropionic acid	X11	X8	L1	A14	88.2878
3-Mercaptopropionic acid	X14	X6	L1	A5	88.2914
Cysteine	X3	X27	L2	A9	88.3012
Cysteine	X29	X3	L2	A6	88.3088
3-Mercaptopropionic acid	X7	X20	L1	A8	88.309
3-Mercaptopropionic acid	X2	X20	L2	A5	88.312
Cysteine	X21	X1	L2	A11	88.3127
3-Mercaptopropionic acid	X11	X9	L1	A12	88.3161
Cysteine	X25	X5	L1	A8	88.3275
Cysteine	X25	X1	L2	A5	88.3279
Cysteine	X21	X3	L2	A9	88.3299
3-Mercaptopropionic acid	X5	X19	L1	A14	88.3315
3-Mercaptopropionic acid	X13	X8	L3	A13	88.3334
3-Mercaptopropionic acid	X1	X11	L1	A11	88.3335
3-Mercaptopropionic acid	X5	X14	L2	A6	88.3396
3-Mercaptopropionic acid	X16	X3	L1	A12	88.3412
Cysteine	X27	X2	L2	A10	88.3472
3-Mercaptopropionic acid	X15	X10	L1	A7	88.3491
Cysteine	X6	X22	L2	A14	88.3512
3-Mercaptopropionic acid	X17	X7	L2	A8	88.3514
Cysteine	X26	X7	L1	A5	88.3544
3-Mercaptopropionic acid	X8	X13	L1	A5	88.3544
Cysteine	X4	X23	L1	A14	88.3627
3-Mercaptopropionic acid	X9	X17	L2	A9	88.3656
3-Mercaptopropionic acid	X19	X2	L2	A11	88.3678
Cysteine	X8	X23	L1	No acid	88.3682
Cysteine	X29	X3	L2	A9	88.3693
Cysteine	X4	X24	L1	A8	88.371
3-Mercaptopropionic acid	X16	X3	L2	A12	88.3778
3-Mercaptopropionic acid	X19	X9	L1	A5	88.3822
3-Mercaptopropionic acid	X16	X7	L1	A11	88.387
3-Mercaptopropionic acid	X10	X15	L2	A11	88.4124
Cysteine	X27	X9	L1	A12	88.4131
Cysteine	X9	X24	L1	A13	88.419
3-Mercaptopropionic acid	X1	X17	L3	A11	88.4246
Cysteine	X21	X9	L1	A5	88.43
Cysteine	X7	X21	L2	A8	88.4306
Cysteine	X1	X24	L1	A8	88.433
Cysteine	X3	X28	L1	A7	88.4341
3-Mercaptopropionic acid	X4	X14	L2	A12	88.4355
Cysteine	X4	X25	L1	A5	88.4401
Cysteine	X30	X8	L2	A9	88.4411
Cysteine	X8	X26	L1	A11	88.4506
Cysteine	X24	X6	L2	A7	88.4572
Cysteine	X25	X4	L1	A8	88.4578
Cysteine	X29	X6	L2	A5	88.459
3-Mercaptopropionic acid	X8	X15	L1	A8	88.4591
Cysteine	X21	X7	L2	A13	88.4622
Cysteine	X9	X30	L2	A9	88.4626
Cysteine	X23	X9	L2	A13	88.4675
3-Mercaptopropionic acid	X17	X6	L1	A14	88.4718
Cysteine	X27	X2	L2	A13	88.4726
3-Mercaptopropionic acid	X17	X7	L1	A13	88.4728
Cysteine	X25	X2	L2	A7	88.476
3-Mercaptopropionic acid	X8	X13	L1	A8	88.4777
3-Mercaptopropionic acid	X15	X7	L2	A5	88.48
3-Mercaptopropionic acid	X2	X14	L2	A10	88.4833
Cysteine	X1	X23	L1	A7	88.4845
3-Mercaptopropionic acid	X19	X4	L2	A5	88.4864
Cysteine	X4	X22	L2	A6	88.4888
Cysteine	X8	X29	L2	No acid	88.4906
3-Mercaptopropionic acid	X11	X8	L2	A13	88.4963
Cysteine	X27	X4	L1	A14	88.4965
Cysteine	X24	X7	L2	A5	88.4997
Cysteine	X3	X26	L2	A10	88.5006
Cysteine	X21	X7	L2	A11	88.5018
Cysteine	X23	X7	L1	A8	88.5099
Cysteine	X2	X21	L1	A10	88.5114
Cysteine	X4	X30	L2	A14	88.5145
Cysteine	X2	X28	L2	A9	88.5147
Cysteine	X10	X23	L1	A5	88.5156
3-Mercaptopropionic acid	X4	X19	L1	A8	88.5161
Cysteine	X3	X24	L1	A12	88.5191
3-Mercaptopropionic acid	X8	X13	L2	A13	88.5194
3-Mercaptopropionic acid	X2	X17	L2	A7	88.52
Cysteine	X2	X22	L2	A5	88.532
Cysteine	X10	X29	L2	A12	88.5361
Cysteine	X8	X24	L1	A5	88.537
3-Mercaptopropionic acid	X11	X7	L1	A13	88.5372
Cysteine	X30	X4	L2	A11	88.5411
3-Mercaptopropionic acid	X4	X20	L1	A5	88.5445
3-Mercaptopropionic acid	X20	X4	L2	A7	88.5532
Cysteine	X1	X30	L2	A5	88.5563
3-Mercaptopropionic acid	X13	X1	L2	A5	88.5577
Cysteine	X7	X22	L1	A7	88.5614
3-Mercaptopropionic acid	X17	X10	L2	A9	88.563
Cysteine	X3	X26	L2	A7	88.5643
Cysteine	X23	X9	L1	A10	88.5727
Cysteine	X26	X2	L1	A9	88.5818
Cysteine	X22	X7	L2	A7	88.5883
Cysteine	X1	X29	L2	A7	88.5946
Cysteine	X7	X22	L1	A12	88.6019
3-Mercaptopropionic acid	X12	X6	L2	A9	88.6063
3-Mercaptopropionic acid	X4	X15	L2	A5	88.608
3-Mercaptopropionic acid	X12	X7	L1	A9	88.615
3-Mercaptopropionic acid	X8	X11	L1	A10	88.615
Cysteine	X27	X8	L2	A9	88.6151
3-Mercaptopropionic acid	X12	X5	L2	A5	88.6178
3-Mercaptopropionic acid	X20	X1	L2	A9	88.6242
Cysteine	X3	X29	L2	A6	88.6261
Cysteine	X21	X4	L2	A11	88.627
Cysteine	X29	X1	L2	A11	88.6271
Cysteine	X3	X21	L2	A5	88.6276
Cysteine	X9	X30	L1	A14	88.6326
3-Mercaptopropionic acid	X13	X8	L4	A8	88.6327
Cysteine	X2	X25	L2	No acid	88.6374
Cysteine	X6	X23	L1	A7	88.6395
Cysteine	X4	X23	L2	No acid	88.65
Cysteine	X5	X22	L2	A14	88.6516
Cysteine	X5	X23	L2	A9	88.6528
Cysteine	X6	X25	L1	A5	88.6565
3-Mercaptopropionic acid	X20	X5	L1	A10	88.6566
Cysteine	X7	X30	L2	A6	88.6688
Cysteine	X1	X21	L2	A12	88.6694
Cysteine	X2	X28	L1	A12	88.6731
Cysteine	X7	X25	L2	A10	88.6732
Cysteine	X29	X1	L2	A5	88.6794
Cysteine	X7	X22	L2	A13	88.6828
3-Mercaptopropionic acid	X11	X4	L1	A7	88.6884
Cysteine	X5	X21	L2	A13	88.6933
Cysteine	X2	X25	L1	A8	88.6947
Cysteine	X7	X28	L2	A12	88.6958
Cysteine	X5	X24	L1	No acid	88.7005
Cysteine	X8	X26	L2	A13	88.7089
3-Mercaptopropionic acid	X18	X3	L2	A14	88.7093
Cysteine	X6	X24	L2	A9	88.7176
3-Mercaptopropionic acid	X13	X10	L1	A10	88.7179
3-Mercaptopropionic acid	X17	X9	L1	A12	88.7309
3-Mercaptopropionic acid	X14	X7	L2	A12	88.735
3-Mercaptopropionic acid	X9	X19	L1	A7	88.7383
Cysteine	X3	X21	L2	A11	88.7385
Cysteine	X1	X23	L2	A5	88.7394
3-Mercaptopropionic acid	X11	X7	L2	A7	88.7397
Cysteine	X4	X29	L1	A12	88.7409
Cysteine	X23	X8	L2	A14	88.7447
3-Mercaptopropionic acid	X13	X6	L1	A12	88.7452
Cysteine	X22	X8	L2	A10	88.7481
3-Mercaptopropionic acid	X14	X2	L2	A13	88.7486
3-Mercaptopropionic acid	X9	X14	L2	A10	88.7553
3-Mercaptopropionic acid	X19	X6	L2	A8	88.758
3-Mercaptopropionic acid	X17	X2	L2	A7	88.7608
Cysteine	X25	X6	L2	A13	88.7646
Cysteine	X28	X8	L2	A12	88.768
Cysteine	X7	X21	L2	No acid	88.7681
Cysteine	X23	X8	L1	A5	88.7686
3-Mercaptopropionic acid	X14	X9	L2	A7	88.7711
3-Mercaptopropionic acid	X18	X10	L2	A7	88.7761
Cysteine	X7	X22	L2	A9	88.7784
Cysteine	X6	X30	L1	A7	88.7793
Cysteine	X22	X8	L2	A8	88.7797
3-Mercaptopropionic acid	X7	X17	L1	A8	88.7897
Cysteine	X10	X23	L1	A7	88.7906
3-Mercaptopropionic acid	X15	X7	L2	A6	88.7923
Cysteine	X26	X9	L2	A6	88.7958
Cysteine	X5	X26	L1	A10	88.7966
3-Mercaptopropionic acid	X5	X20	L1	No acid	88.7976
[truncated: 6,451 more rows]

## Sheet: Panel b
Ellman's reagent quantification
									Peptide synthesis plate 1																												Peptide synthesis plate 1
DTT standard curve:									Abs. 412 nm														Background substracted														Concentration in uM
DTT concentration (uM)	5	2.5	1.25	0.625	0.3125	0.15625	Blank			1	2	3	4	5	6	7	8	9	10	11	12			1	2	3	4	5	6	7	8	9	10	11	12			1	2	3	4	5	6	7	8	9	10	11	12
Replicate 1 (abs. 412 nm)	0.7903	0.3883	0.2174	0.1381	0.1065	0.0846	0.0641		A	0.6168	0.238	0.5335	0.5837	0.5481	0.7974	0.5186	0.7659	0.5236	0.6626	0.5053	0.6813		A	0.552167	0.173367	0.468867	0.519067	0.483467	0.732767	0.453967	0.701267	0.458967	0.597967	0.440667	0.616667		A	3.93876	1.28237	3.35461	3.70664	3.45699	5.20524	3.25012	4.98434	3.28518	4.25993	3.15685	4.39107
Replicate 2 (abs. 412 nm)	0.7729	0.4207	0.2355	0.1547	0.1088	0.0878	0.0655		B	0.5271	0.6032	0.2484	0.6854	0.5271	0.7057	0.7912	0.6206	0.7562	0.8216	0.7552	0.6635		B	0.462467	0.538567	0.183767	0.620767	0.462467	0.641067	0.726567	0.555967	0.691567	0.756967	0.690567	0.598867		B	3.30972	3.84338	1.35531	4.41982	3.30972	4.56218	5.16176	3.9654	4.91632	5.37494	4.9093	4.26625
Replicate 3 (abs. 412 nm)	0.787	0.3365	0.2256	0.1544	0.1084	0.0862	0.0643		C	0.6941	0.5144	0.6209	0.4206	0.8747	0.6451	0.8956	0.8245	0.7535	0.5646	0.9539	0.7797		C	0.629467	0.449767	0.556267	0.355967	0.810067	0.580467	0.830967	0.759867	0.688867	0.499967	0.889267	0.715067		C	4.48083	3.22066	3.96751	2.56288	5.74731	4.13721	5.89388	5.39528	4.89738	3.5727	6.30271	5.08111
Average	0.7834	0.381833	0.226167	0.149067	0.1079	0.0862	0.0646333		D	0.7321	0.6772	0.6634	0.7797	0.6452	0.8852	0.7351	0.8621	0.6659	0.5004	0.8826	0.6188		D	0.667467	0.612567	0.598767	0.715067	0.580567	0.820567	0.670467	0.797467	0.601267	0.435767	0.817967	0.554167		D	4.74731	4.36232	4.26554	5.08111	4.13792	5.82094	4.76835	5.65895	4.28308	3.12249	5.80271	3.95278
Background substracted	0.718767	0.3172	0.161533	0.0844333	0.0432667	0.0215667			E	0.5959	0.7638	0.6646	0.6681	0.603	1.0037	0.7279	0.8425	0.7057	0.7859	0.6404	0.8145		E	0.531267	0.699167	0.599967	0.603467	0.538367	0.939067	0.663267	0.777867	0.641067	0.721267	0.575767	0.749867		E	3.79219	4.96961	4.27396	4.2985	3.84198	6.65194	4.71786	5.52151	4.56218	5.12459	4.10425	5.32515
									F	0.5903	0.6194	0.7686	0.6837	0.7733	0.5877	0.9682	0.648	0.7994	0.6201	0.5906	0.851		F	0.525667	0.554767	0.703967	0.619067	0.708667	0.523067	0.903567	0.583367	0.734767	0.555467	0.525967	0.786367		F	3.75292	3.95699	5.00327	4.4079	5.03623	3.73469	6.40299	4.15755	5.21926	3.9619	3.75503	5.58111
									G	0.762	0.8013	0.623	0.7461	0.7939	0.8464	0.8738	0.9017	0.7018	0.8339	0.8104	0.7284		G	0.697367	0.736667	0.558367	0.681467	0.729267	0.781767	0.809167	0.837067	0.637167	0.769267	0.745767	0.663767		G	4.95699	5.23259	3.98223	4.84549	5.18069	5.54885	5.741	5.93665	4.53483	5.4612	5.2964	4.72137
									H	0.687	0.7915	0.5852	0.8898	0.7682	0.8314	0.6261	0.889	0.7166	0.9006	0.719	0.822		H	0.622367	0.726867	0.520567	0.825167	0.703567	0.766767	0.561467	0.824367	0.651967	0.835967	0.654367	0.757367		H	4.43104	5.16386	3.71716	5.8532	5.00047	5.44367	4.00397	5.84759	4.63862	5.92894	4.65545	5.37775
									Peptide synthesis plate 2																												Peptide synthesis plate 2
									Abs. 412 nm														Background substracted														Concentration in uM
										1	2	3	4	5	6	7	8	9	10	11	12			1	2	3	4	5	6	7	8	9	10	11	12			1	2	3	4	5	6	7	8	9	10	11	12
									A	0.5508	0.1478	0.5774	0.5686	0.5132	0.905	0.678	0.782	0.5842	0.6034	0.5739	0.7329		A	0.486167	0.0831667	0.512767	0.503967	0.448567	0.840367	0.613367	0.717367	0.519567	0.538767	0.509267	0.668267		A	3.47592	0.649836	3.66246	3.60075	3.21225	5.95979	4.36793	5.09724	3.71015	3.84479	3.63791	4.75292
									B	0.6686	0.8319	0.605	0.9659	0.6419	0.8281	0.7556	0.8046	0.8276	0.535	0.7007	0.7247		B	0.603967	0.767267	0.540367	0.901267	0.577267	0.763467	0.690967	0.739967	0.762967	0.470367	0.636067	0.660067		B	4.30201	5.44717	3.85601	6.38686	4.11477	5.42052	4.91211	5.25573	5.41702	3.36512	4.52712	4.69542
									C	0.7017	0.7196	0.7691	0.495	0.8345	0.7828	0.8937	0.8428	0.8338	0.5186	0.869	0.7895		C	0.637067	0.654967	0.704467	0.430367	0.769867	0.718167	0.829067	0.778167	0.769167	0.453967	0.804367	0.724867		C	4.53413	4.65965	5.00678	3.08462	5.4654	5.10285	5.88055	5.52361	5.4605	3.25012	5.70734	5.14984
									D	0.8567	0.8867	0.7386	0.7516	0.7804	0.8732	0.9282	0.8895	0.7456	0.6905	0.8604	0.6705		D	0.792067	0.822067	0.673967	0.686967	0.715767	0.808567	0.863567	0.824867	0.680967	0.625867	0.795767	0.605867		D	5.62108	5.83146	4.79289	4.88406	5.08602	5.73679	6.12249	5.8511	4.84198	4.45559	5.64703	4.31533
									E	0.5945	0.9015	0.8087	0.8759	0.667	0.8693	0.8352	0.6876	0.9258	0.7776	0.5943	0.8847		E	0.529867	0.836867	0.744067	0.811267	0.602367	0.804667	0.770567	0.622967	0.861167	0.712967	0.529667	0.820067		E	3.78237	5.93525	5.28448	5.75573	4.29079	5.70944	5.47031	4.43525	6.10566	5.06639	3.78097	5.81744
									F	0.6948	0.8352	0.9285	0.8112	0.9378	0.7798	1.047	0.7225	0.9433	0.7852	0.7025	0.927		F	0.630167	0.770567	0.863867	0.746567	0.873167	0.715167	0.982367	0.657867	0.878667	0.720567	0.637867	0.862367		F	4.48574	5.47031	6.12459	5.30201	6.18981	5.08181	6.95559	4.67999	6.22838	5.11968	4.53974	6.11407
									G	0.8515	1.0078	0.7999	0.8341	0.9499	0.5711	0.8432	0.9863	0.7884	0.7709	0.9125	0.7111		G	0.786867	0.943167	0.735267	0.769467	0.885267	0.506467	0.778567	0.921667	0.723767	0.706267	0.847867	0.646467		G	5.58462	6.68069	5.22277	5.4626	6.27466	3.61828	5.52641	6.52992	5.14212	5.0194	6.01239	4.60005
									H	0.9123	0.9964	0.7228	0.918	0.9047	0.9446	0.7722	0.9904	0.8441	0.812	0.8011	0.9576		H	0.847667	0.931767	0.658167	0.853367	0.840067	0.879967	0.707567	0.925767	0.779467	0.747367	0.736467	0.892967		H	6.01099	6.60075	4.68209	6.05096	5.95769	6.23749	5.02852	6.55867	5.53273	5.30762	5.23118	6.32866
									Peptide synthesis plate 3																												Peptide synthesis plate 3
									Abs. 412 nm														Background substracted														Concentration in uM
										1	2	3	4	5	6	7	8	9	10	11	12			1	2	3	4	5	6	7	8	9	10	11	12			1	2	3	4	5	6	7	8	9	10	11	12
									A	0.5336	0.496	0.5512	0.5702	0.5705	0.5714	0.513	0.4522	0.5489	0.6261	0.6899	0.7312		A	0.468967	0.431367	0.486567	0.505567	0.505867	0.506767	0.448367	0.387567	0.484267	0.561467	0.625267	0.666567		A	3.35531	3.09163	3.47873	3.61197	3.61407	3.62038	3.21085	2.78448	3.4626	4.00397	4.45138	4.741
									B	0.6159	0.6753	0.4247	0.7332	0.5634	0.556	0.5587	0.9007	0.7351	0.6846	0.5455	0.7366		B	0.551267	0.610667	0.360067	0.668567	0.498767	0.491367	0.494067	0.836067	0.670467	0.619967	0.480867	0.671967		B	3.93244	4.34899	2.59163	4.75503	3.56428	3.51239	3.53132	5.92964	4.76835	4.41421	3.43876	4.77887
									C	0.584	0.5902	0.4585	0.0673	0.7046	0.5455	0.6374	0.7016	0.7159	0.739	0.6135	0.5457		C	0.519367	0.525567	0.393867	0.00266667	0.639967	0.480867	0.572767	0.636967	0.651267	0.674367	0.548867	0.481067		C	3.70874	3.75222	2.82866	0.0853202	4.55446	3.43876	4.08322	4.53343	4.63371	4.7957	3.91561	3.44016
									D	0.7251	0.5161	0.5769	0.4684	0.7379	0.6443	0.3737	0.7428	0.6915	0.0938	0.9049	0.5589		D	0.660467	0.451467	0.512267	0.403767	0.673267	0.579667	0.309067	0.678167	0.626867	0.0291667	0.840267	0.494267		D	4.69822	3.23259	3.65895	2.89808	4.78799	4.1316	2.23399	4.82235	4.4626	0.271155	5.95909	3.53273
									E	0.6662	0.5258	0.5463	0.669	0.473	0.746	0.5026	1.0834	0.4982	0.6942	0.9261	0.7808		E	0.601567	0.461167	0.481667	0.604367	0.408367	0.681367	0.437967	1.01877	0.433567	0.629567	0.861467	0.716167		E	4.28518	3.30061	3.44437	4.30482	2.93034	4.84479	3.13792	7.21085	3.10706	4.48153	6.10776	5.08883
									F	0.606	0.4071	0.6989	0.6721	0.6794	0.5791	0.7296	0.6595	0.6451	0.7344	0.6159	0.8335		F	0.541367	0.342467	0.634267	0.607467	0.614767	0.514467	0.664967	0.594867	0.580467	0.669767	0.551267	0.768867		F	3.86302	2.46821	4.51449	4.32655	4.37775	3.67438	4.72978	4.2382	4.13721	4.76344	3.93244	5.45839
									G	0.7749	0.5915	0.4432	0.5881	0.6858	0.7812	0.8678	0.6674	0.7325	0.7879	0.7498	0.5854		G	0.710267	0.526867	0.378567	0.523467	0.621167	0.716567	0.803167	0.602767	0.667867	0.723267	0.685167	0.520767		G	5.04745	3.76134	2.72137	3.73749	4.42263	5.09163	5.69892	4.2936	4.75012	5.13862	4.87144	3.71856
									H	0.7958	0.6684	0.4842	0.8147	0.6919	0.5341	0.1907	0.8633	0.4857	0.8622	0.8522	0.787		H	0.731167	0.603767	0.419567	0.750067	0.627267	0.469467	0.126067	0.798667	0.421067	0.797567	0.787567	0.722367		H	5.19402	4.30061	3.00888	5.32655	4.4654	3.35881	0.950678	5.66737	3.0194	5.65965	5.58953	5.1323
									Peptide synthesis plate 4																												Peptide synthesis plate 4
									Abs. 412 nm														Background substracted														Concentration in uM
										1	2	3	4	5	6	7	8	9	10	11	12			1	2	3	4	5	6	7	8	9	10	11	12			1	2	3	4	5	6	7	8	9	10	11	12
									A	0.6176	0.2789	0.7573	0.7196	0.5872	0.6056	0.4736	0.1131	0.5143	0.7441	0.6115	0.4999		A	0.552967	0.214267	0.692667	0.654967	0.522567	0.540967	0.408967	0.0484667	0.449667	0.679467	0.546867	0.435267		A	3.94437	1.56919	4.92403	4.65965	3.73118	3.86022	2.93455	0.406498	3.21996	4.83146	3.90159	3.11898
									B	0.4996	0.6473	0.2401	0.6767	0.7369	0.5753	0.6851	0.6315	0.2611	0.6099	0.6566	0.5268		B	0.434967	0.582667	0.175467	0.612067	0.672267	0.510667	0.620467	0.566867	0.196467	0.545267	0.591967	0.462167		B	3.11688	4.15264	1.2971	4.35881	4.78097	3.64773	4.41772	4.04184	1.44437	3.89037	4.21786	3.30762
									C	0.6081	0.2093	0.5125	0.0679	0.857	0.601	0.8638	0.6926	0.5223	0.8376	0.612	0.5866		C	0.543467	0.144667	0.447867	0.00326667	0.792367	0.536367	0.799167	0.627967	0.457667	0.772967	0.547367	0.521967		C	3.87775	1.08111	3.20734	0.0895278	5.62319	3.82796	5.67087	4.47031	3.27606	5.48714	3.9051	3.72698
									D	0.7736	0.707	0.1298	0.6794	1.0169	0.8963	0.2551	0.7565	0.6044	0.0672	0.7489	0.5557		D	0.708967	0.642367	0.0651667	0.614767	0.952267	0.831667	0.190467	0.691867	0.539767	0.00256667	0.684267	0.491067		D	5.03834	4.5713	0.523609	4.37775	6.74451	5.89878	1.40229	4.91842	3.8518	0.084619	4.86512	3.51029
									E	0.6157	0.8729	0.6494	0.5852	0.2892	0.9936	0.6234	0.8146	0.4918	0.4811	0.7675	0.6139		E	0.551067	0.808267	0.584767	0.520567	0.224567	0.928967	0.558767	0.749967	0.427167	0.416467	0.702867	0.549267		E	3.93104	5.73469	4.16737	3.71716	1.64142	6.58111	3.98504	5.32585	3.06218	2.98714	4.99556	3.91842
									F	0.7519	0.531	0.9489	0.5765	0.8132	0.6313	0.806	0.4976	0.7187	0.7448	0.5643	0.6689		F	0.687267	0.466367	0.884267	0.511867	0.748567	0.566667	0.741367	0.432967	0.654067	0.680167	0.499667	0.604267		F	4.88616	3.33707	6.26765	3.65615	5.31604	4.04044	5.26554	3.10285	4.65334	4.83637	3.57059	4.30411
									G	0.8725	0.6627	0.1876	0.7509	0.8721	0.7025	0.8942	0.6772	0.9332	0.8906	0.7748	0.6548		G	0.807867	0.598067	0.122967	0.686267	0.807467	0.637867	0.829567	0.612567	0.868567	0.825967	0.710167	0.590167		G	5.73188	4.26064	0.928939	4.87915	5.72908	4.53974	5.88406	4.36232	6.15755	5.85881	5.04675	4.20524
									H	0.7785	0.8492	0.6087	0.8792	0.8218	0.4837	0.073	0.8234	0.4354	0.7665	0.9208	0.6447		H	0.713867	0.784567	0.544067	0.814567	0.757167	0.419067	0.00836667	0.758767	0.370767	0.701867	0.856167	0.580067		H	5.0727	5.56849	3.88195	5.77887	5.37634	3.00538	0.125292	5.38756	2.66667	4.98855	6.07059	4.13441

## Sheet: Panel c
Residual thrombin activities are indicated as slopes normalized to DMSO. The slope was calculated through a linear regression of proteolytic substrate cleavage over time.
	Residual thrombin activity
Peptide	Screen	Replica
11	3.1	1.5
12	14.6	16.3
13	23.3	18.9
14	29.3	33
15	30.4	29.8
16	31.9	31.8
17	13	11.6
18	16.6	17.7
19	21.9	28.1
20	23.1	19.8
21	19.8	18.6
22	31.1	23.3
23	21.5	21.2
24	31.9	28.4
25	25.2	29
26	26.4	28.2
27	27.9	32.2
28	26.8	27.3
29	31.2	30.2
30	30.1	35.6
