# Supplementary material for: De novo development of small cyclic peptides that are orally bioavailable
Source: Nat Chem Biol. 2023 Dec 28;20(5):624–33. doi: 10.1038/s41589-023-01496-y (PMC11062899; doi:10.1038/s41589-023-01496-y)
Supplement: Supplementary file 11 — Raw data of Extended Data Fig. 3. [file 41589_2023_1496_MOESM11_ESM.xlsx]

## Sheet: Extended Data Figure 3
Residual thrombin activities are indicated as slopes normalized to DMSO. The slope was calculated through a linear regression of proteolytic substrate cleavage over time.
Cysteine diversity	Phenylalanine diversity	Linker diversity	Residual thrombin activity: Equilibrated sample	Residual thrombin activity: Top sample
C1	X5	L1	68.5348	77.5667
C1	X31	L1	93.2091	89.7745
C1	X32	L1	99.5517	87.6449
C1	X33	L1	96.6655	92.6994
C1	X34	L1	91.9609	93.8743
C1	X35	L1	92.051	91.5285
C1	X36	L1	98.9392	93.6439
C1	X37	L1	84.0613	86.4623
C1	X5	L2	37.3697	88.1184
C1	X31	L2	90.9222	103.463
C1	X32	L2	95.3474	96.3783
C1	X33	L2	99.8332	97.9893
C1	X34	L2	98.2711	95.9485
C1	X35	L2	96.5545	95.5599
C1	X36	L2	102.524	98.9571
C1	X37	L2	57.2237	93.0185
C1	X5	L3	68.9439	88.6615
C1	X31	L3	94.9551	95.3965
C1	X32	L3	93.9734	91.1154
C1	X33	L3	98.9494	96.3655
C1	X34	L3	94.6373	95.955
C1	X35	L3	100.003	94.0763
C1	X36	L3	94.6116	95.762
C1	X37	L3	90.158	95.4094
C1	X5	L4	31.6885	53.7339
C1	X31	L4	93.5716	96.7797
C1	X32	L4	100.229	95.6228
C1	X33	L4	97.9595	95.04
C1	X34	L4	91.6864	98.6622
C1	X35	L4	96.8761	93.3723
C1	X36	L4	92.6554	96.8415
C1	X37	L4	60.402	87.8236
C1	X5	L5	73.2609	92.0956
C1	X31	L5	95.5301	100.537
C1	X32	L5	96.6032	98.6415
C1	X33	L5	99.2965	99.7146
C1	X34	L5	98.5488	97.0214
C1	X35	L5	97.1951	102.353
C1	X36	L5	104.52	101.589
C1	X37	L5	87.9869	100.893
C1	X5	L6	60.8359	82.2161
C1	X31	L6	91.2275	88.3811
C1	X32	L6	86.3505	91.7358
C1	X33	L6	95.4224	89.888
C1	X34	L6	91.9532	93.0046
C1	X35	L6	92.5387	90.4967
C1	X36	L6	94.7829	91.1671
C1	X37	L6	84.3791	93.1552
C1	X5	L7	82.8371	93.6397
C1	X31	L7	96.2711	96.7551
C1	X32	L7	96.6739	95.4322
C1	X33	L7	101.431	97.9054
C1	X34	L7	98.7778	100.219
C1	X35	L7	100.448	96.2699
C1	X36	L7	99.5447	100.334
C1	X37	L7	97.7188	94.2613
C2	X5	L1	37.752	56.0682
C2	X31	L1	90.6651	93.0379
C2	X32	L1	101.703	92.7252
C2	X33	L1	94.0416	95.4017
C2	X34	L1	93.8847	87.0852
C2	X35	L1	96.1237	95.8495
C2	X36	L1	97.6602	95.5356
C2	X37	L1	83.3368	88.2098
C2	X5	L2	25.804	89.4438
C2	X31	L2	98.5824	98.6791
C2	X32	L2	100.845	93.7121
C2	X33	L2	98.8733	98.7511
C2	X34	L2	99.5167	99.2594
C2	X35	L2	100.065	102.904
C2	X36	L2	101.76	101.475
C2	X37	L2	73.6547	97.6483
C2	X5	L3	59.5799	86.645
C2	X31	L3	100.488	95.9872
C2	X32	L3	96.8725	97.7707
C2	X33	L3	99.5606	100.823
C2	X34	L3	99.0716	99.4319
C2	X35	L3	100.358	101.77
C2	X36	L3	101.294	95.8392
C2	X37	L3	94.811	100.605
C2	X5	L4	33.0062	61.8755
C2	X31	L4	104.273	98.4448
C2	X32	L4	101.366	98.9749
C2	X33	L4	93.7209	100.598
C2	X34	L4	98.464	98.5657
C2	X35	L4	100.337	100.529
C2	X36	L4	101.332	103.341
C2	X37	L4	77.5201	90.5967
C2	X5	L5	54.7632	90.5308
C2	X31	L5	96.5994	104.961
C2	X32	L5	100.799	104.658
C2	X33	L5	49.9416	104.875
C2	X34	L5	106.429	106.297
C2	X35	L5	101.287	106.237
C2	X36	L5	106.092	106.188
C2	X37	L5	94.9947	104.565
C2	X5	L6	76.1025	87.3633
C2	X31	L6	88.834	92.4088
C2	X32	L6	95.9178	94.1936
C2	X33	L6	95.4713	92.6508
C2	X34	L6	95.7017	93.6287
C2	X35	L6	91.6946	90.0321
C2	X36	L6	97.8609	96.7891
C2	X37	L6	96.8726	97.4582
C2	X5	L7	44.1806	95.6935
C2	X31	L7	101.725	102.62
C2	X32	L7	101.691	101.87
C2	X33	L7	99.9257	102.725
C2	X34	L7	101.421	104.61
C2	X35	L7	104.688	102.979
C2	X36	L7	104.463	102.745
C2	X37	L7	83.5847	99.851
C3	X5	L1	75.0666	64.7052
C3	X31	L1	92.3586	96.0541
C3	X32	L1	98.5313	99.4718
C3	X33	L1	94.5873	99.6533
C3	X34	L1	94.6542	99.1025
C3	X35	L1	95.8419	93.2192
C3	X36	L1	98.3035	102.173
C3	X37	L1	49.449	78.2719
C3	X5	L2	27.6429	81.7706
C3	X31	L2	93.6785	103.461
C3	X32	L2	103.441	103.39
C3	X33	L2	97.1335	105.69
C3	X34	L2	94.4518	98.378
C3	X35	L2	96.7295	105.997
C3	X36	L2	99.7882	105.369
C3	X37	L2	51.5965	92.3892
C3	X5	L3	50.1001	86.7853
C3	X31	L3	96.7991	99.3881
C3	X32	L3	98.3407	101.711
C3	X33	L3	103.116	102.195
C3	X34	L3	96.4092	101.164
C3	X35	L3	94.5833	103.515
C3	X36	L3	98.7152	101.888
C3	X37	L3	68.7084	90.4604
C3	X5	L4	36.828	55.8391
C3	X31	L4	98.2825	100.819
C3	X32	L4	100.085	101.429
C3	X33	L4	97.7588	105.074
C3	X34	L4	91.1241	100.748
C3	X35	L4	97.1579	103.225
C3	X36	L4	101.991	103.569
C3	X37	L4	63.628	84.1537
C3	X5	L5	60.4675	84.2126
C3	X31	L5	103.373	105.202
C3	X32	L5	103.574	103.601
C3	X33	L5	103.005	101.308
C3	X34	L5	94.8892	103.146
C3	X35	L5	100.904	107.097
C3	X36	L5	107.976	105.555
C3	X37	L5	83.357	100.91
C3	X5	L6	55.5652	74.382
C3	X31	L6	87.443	97.6062
C3	X32	L6	96.0478	99.4849
C3	X33	L6	92.5682	95.124
C3	X34	L6	78.5667	94.7019
C3	X35	L6	93.4819	96.524
C3	X36	L6	97.691	96.6218
C3	X37	L6	79.1689	92.791
C3	X5	L7	33.4565	73.3522
C3	X31	L7	99.4199	102.078
C3	X32	L7	98.1228	102.934
C3	X33	L7	99.8948	103.076
C3	X34	L7	93.2549	103.678
C3	X35	L7	102.05	106.116
C3	X36	L7	101.659	101.735
C3	X37	L7	58.2633	84.7596
